# Supplementary material for: 2-Methyl-4,4-dioxo-N-phenyl-5,6-di­hydro-1,4-oxathiine-3-carboxamide (Oxycarboxin)
Source: Acta Crystallogr Sect E Struct Rep Online. 2010 Sep 30;66(Pt 10):o2654. doi: 10.1107/S1600536810037669 (PMC2983306; doi:10.1107/S1600536810037669)
Supplement: Supplementary file 2 [file e-66-o2654-Isup2.hkl]

# 
# h,k,l, Fc-squared, Fo-squared, sigma(Fo-squared) and status flag 
# 
data_I
_shelx_title ' I         P-1          R = 0.06' 
_shelx_refln_list_code          4 
_shelx_F_calc_maximum       90.57 
_exptl_crystal_F_000       280.00 
_reflns_d_resolution_high  0.8317 
 
loop_ 
 _symmetry_equiv_pos_as_xyz 
 'x, y, z' 
 '-x, -y, -z' 
 
_cell_length_a     5.9985 
_cell_length_b     8.3178 
_cell_length_c    13.1333 
_cell_angle_alpha 104.702 
_cell_angle_beta   93.180 
_cell_angle_gamma 106.876 
 
_shelx_F_squared_multiplier     1.000 
 
loop_ 
 _refln_index_h 
 _refln_index_k 
 _refln_index_l 
 _refln_F_squared_calc 
 _refln_F_squared_meas 
 _refln_F_squared_sigma 
 _refln_observed_status 
   1   0   0     1223.02     1192.77     18.54 o 
   2   0   0     2295.49     2363.99     24.65 o 
   3   0   0      130.44      132.96      4.90 o 
   4   0   0       77.86       71.71      3.07 o 
   5   0   0      256.89      249.73      7.78 o 
   6   0   0        1.66        3.91      1.29 o 
  -7   1   0        2.23        1.30      1.23 o 
  -6   1   0       77.71       77.07      2.84 o 
  -5   1   0       20.37       20.22      1.53 o 
  -4   1   0        5.89        8.23      1.17 o 
  -3   1   0        5.15        8.66      0.95 o 
  -2   1   0      562.40      565.01     11.80 o 
  -1   1   0     3139.24     3283.43     49.20 o 
   0   1   0      131.47       41.02      1.09 o 
   1   1   0     1051.84     1057.97     26.80 o 
   2   1   0      488.68      470.55     11.90 o 
   3   1   0       81.79       79.21      3.26 o 
   4   1   0        0.54        0.31      1.23 o 
   5   1   0        1.91        5.08      1.33 o 
   6   1   0      134.40      141.00      4.22 o 
  -7   2   0       70.28       71.53      2.97 o 
  -6   2   0       10.42       16.52      1.55 o 
  -5   2   0      168.78      163.95      7.11 o 
  -4   2   0      390.60      405.54     12.17 o 
  -3   2   0      321.53      349.83     12.26 o 
  -2   2   0        2.49        4.60      0.76 o 
  -1   2   0     8203.67     8149.58     27.94 o 
   0   2   0      432.75      397.56     15.07 o 
   1   2   0      199.34      207.81      5.52 o 
   2   2   0       59.28        1.38      0.83 o 
   3   2   0      185.07      189.95      8.82 o 
   4   2   0        0.49        4.32      1.63 o 
   5   2   0        4.36        4.82      1.32 o 
   6   2   0        0.15       -1.26      1.26 o 
  -7   3   0        0.05        0.92      1.24 o 
  -6   3   0       70.51       67.43      2.58 o 
  -5   3   0      131.25      132.79      4.68 o 
  -4   3   0        3.02        7.40      1.26 o 
  -3   3   0      154.71      155.34      5.81 o 
  -2   3   0      199.16      171.67      8.04 o 
  -1   3   0      228.27      224.69      5.76 o 
   0   3   0      165.54      180.42      9.16 o 
   1   3   0       53.76       42.26      1.84 o 
   2   3   0      233.05      255.32      9.99 o 
   3   3   0      156.84      147.07      5.10 o 
   4   3   0       80.56       86.10      3.41 o 
   5   3   0       93.90      103.43      3.97 o 
  -7   4   0       31.43       34.07      1.64 o 
  -6   4   0       24.09       29.23      1.67 o 
  -5   4   0      153.77      155.18      6.65 o 
  -4   4   0      337.60      347.99     10.96 o 
  -3   4   0       12.07        8.01      1.08 o 
  -2   4   0        2.52        4.82      0.96 o 
  -1   4   0      317.81      382.45     14.51 o 
   0   4   0      252.07      248.91      8.01 o 
   1   4   0      419.65      438.89      9.04 o 
   2   4   0       17.89       20.22      1.33 o 
   3   4   0      154.50      163.12      6.83 o 
   4   4   0        0.42        1.24      1.26 o 
   5   4   0       28.63       29.41      1.54 o 
  -7   5   0        2.00        2.37      1.27 o 
  -6   5   0       58.14       59.04      2.28 o 
  -5   5   0      123.22      121.30      5.80 o 
  -4   5   0       91.50       83.08      3.57 o 
  -3   5   0       74.05       84.54      3.64 o 
  -2   5   0      411.06      415.57     12.51 o 
  -1   5   0      413.41      405.78      8.71 o 
   0   5   0       50.35       55.17      3.63 o 
   1   5   0      372.82      358.07      7.59 o 
   2   5   0      199.39      181.05      7.88 o 
   3   5   0      118.42      127.01      5.20 o 
   4   5   0        0.18       -0.81      1.21 o 
  -6   6   0        1.60        2.10      1.21 o 
  -5   6   0        0.83        0.80      1.26 o 
  -4   6   0        0.02        1.38      1.24 o 
  -3   6   0      231.10      236.01      8.52 o 
  -2   6   0      208.54      192.69      8.48 o 
  -1   6   0       18.77       23.18      1.04 o 
   0   6   0      124.75      127.61      4.29 o 
   1   6   0        0.46        1.56      0.84 o 
   2   6   0      121.45      128.52      5.41 o 
   3   6   0        0.03        0.77      1.17 o 
  -6   7   0       17.00       19.91      1.45 o 
  -5   7   0       10.89       12.43      1.45 o 
  -4   7   0       20.47       20.14      1.54 o 
  -3   7   0        6.85        9.54      1.36 o 
  -2   7   0       89.26       92.12      3.42 o 
  -1   7   0      112.60      113.63      5.23 o 
   0   7   0       55.12       51.07      1.54 o 
   1   7   0       13.51       12.28      0.99 o 
   2   7   0        3.01        2.77      1.23 o 
   3   7   0        2.26        2.95      1.17 o 
  -5   8   0       12.03        8.63      1.33 o 
  -4   8   0       13.03       17.65      1.46 o 
  -3   8   0       28.40       24.10      1.55 o 
  -2   8   0       79.30       71.30      2.68 o 
  -1   8   0        6.84        5.85      1.39 o 
   0   8   0        3.49        4.16      2.49 o 
   1   8   0       54.37       62.47      2.13 o 
  -4   9   0        5.14        3.86      1.20 o 
  -3   9   0       11.12        9.87      1.33 o 
  -2   9   0        0.32        3.31      1.20 o 
  -1   9   0        4.86        3.59      0.84 o 
   0   9   0       43.60       44.29      1.17 o 
   0  -9   1        0.10        0.90      0.77 o 
   1  -9   1        0.61        0.47      0.80 o 
   2  -9   1       29.92       33.85      1.60 o 
   3  -9   1       54.30       52.25      1.94 o 
   4  -9   1        8.98        7.90      1.33 o 
  -2  -8   1        5.96        5.86      1.17 o 
  -1  -8   1       28.85       30.65      1.09 o 
   0  -8   1        1.83        1.31      1.58 o 
   1  -8   1       27.36       28.59      1.09 o 
   2  -8   1        3.02        3.17      1.29 o 
   3  -8   1       29.87       27.38      1.60 o 
   4  -8   1       20.17       22.32      1.60 o 
  -3  -7   1        6.71        9.47      1.24 o 
  -2  -7   1       76.19       77.42      3.58 o 
  -1  -7   1      155.97      145.13      3.80 o 
   0  -7   1       77.75       70.70      2.03 o 
   1  -7   1      109.85      113.87      2.80 o 
   2  -7   1      585.15      580.23     11.67 o 
   3  -7   1      109.04      120.18      4.03 o 
   4  -7   1       16.06       13.20      1.41 o 
   5  -7   1       37.61       35.18      1.66 o 
   6  -7   1        8.64       12.06      1.38 o 
  -4  -6   1       22.90       26.52      1.45 o 
  -3  -6   1        4.90        5.37      1.27 o 
  -2  -6   1        0.49        2.59      1.21 o 
  -1  -6   1        3.57        2.01      0.83 o 
   0  -6   1      191.40      183.20      8.81 o 
   1  -6   1      504.26      491.27      8.80 o 
   2  -6   1        0.11        1.41      1.20 o 
   3  -6   1      121.96      112.02      4.46 o 
   4  -6   1      130.12      143.66      6.16 o 
   5  -6   1        1.72        2.71      1.29 o 
   6  -6   1        3.20        4.56      1.29 o 
  -4  -5   1       30.78       31.47      1.58 o 
  -3  -5   1      129.75      134.60      5.39 o 
  -2  -5   1      332.10      329.52      9.67 o 
  -1  -5   1        0.49        0.61      0.72 o 
   0  -5   1        2.95        5.32      0.66 o 
   1  -5   1      222.92      229.97     12.83 o 
   2  -5   1      468.04      498.19     13.62 o 
   3  -5   1       80.70       84.54      3.54 o 
   4  -5   1      200.61      212.71      8.20 o 
   5  -5   1       25.61       28.32      1.55 o 
   6  -5   1       14.74       25.71      1.57 o 
   7  -5   1        0.03       -1.29      1.29 o 
  -5  -4   1        7.45        6.31      1.36 o 
  -4  -4   1       18.82       19.54      1.53 o 
  -3  -4   1      589.93      605.46     12.52 o 
  -2  -4   1       14.86       22.35      1.33 o 
  -1  -4   1      228.73      238.82      7.02 o 
   0  -4   1      115.77      109.40      3.24 o 
   1  -4   1      403.95      394.73     10.44 o 
   2  -4   1     1035.68     1122.92     20.32 o 
   3  -4   1      201.16      209.68      9.10 o 
   4  -4   1      155.33      155.45      5.41 o 
   5  -4   1       36.86       38.56      1.77 o 
   6  -4   1       14.64       35.31      1.75 o 
   7  -4   1        0.01        1.57      1.27 o 
  -5  -3   1      150.85      153.87      4.62 o 
  -4  -3   1       46.86       51.96      2.12 o 
  -3  -3   1      285.46      286.93      9.74 o 
  -2  -3   1       35.37       98.08      4.11 o 
  -1  -3   1       75.46       87.40      4.47 o 
   0  -3   1       28.25       28.54      1.48 o 
   1  -3   1      194.02      203.47      7.60 o 
   2  -3   1       35.23       28.17      1.30 o 
   3  -3   1       77.15       80.20      3.53 o 
   4  -3   1      100.77      109.93      4.40 o 
   5  -3   1       31.35       30.39      1.64 o 
   6  -3   1       14.59       17.73      1.51 o 
   7  -3   1        1.05        3.09      1.24 o 
  -6  -2   1       76.72       82.06      3.19 o 
  -5  -2   1        4.01        7.73      1.33 o 
  -4  -2   1     1620.56     1573.03     20.13 o 
  -3  -2   1      265.49      258.23      9.96 o 
  -2  -2   1      138.12       14.50      0.98 o 
  -1  -2   1       18.15       19.61      0.70 o 
   0  -2   1     2062.45     2058.57     22.72 o 
   1  -2   1     6700.98     6764.16     25.00 o 
   2  -2   1       15.10       16.65      0.93 o 
   3  -2   1       41.13       70.16      3.08 o 
   4  -2   1       75.38       75.89      3.29 o 
   5  -2   1       85.98       81.46      3.15 o 
   6  -2   1        6.73        8.19      1.42 o 
   7  -2   1        4.67        7.21      1.32 o 
  -6  -1   1        2.38        1.29      1.26 o 
  -5  -1   1      134.56      133.29      5.73 o 
  -4  -1   1        0.26        1.32      1.19 o 
  -3  -1   1        1.73        3.80      0.95 o 
  -2  -1   1        8.64        7.80      0.78 o 
  -1  -1   1        1.00        3.14      0.45 o 
   0  -1   1     1035.25     1062.29     11.11 o 
   1  -1   1        0.57        6.34      4.11 o 
   2  -1   1     1891.09     1848.02     21.42 o 
   3  -1   1      616.36      546.14     14.98 o 
   4  -1   1       11.03        7.90      1.14 o 
   5  -1   1        0.06       -0.39      1.26 o 
   6  -1   1        0.03       -1.15      1.32 o 
  -6   0   1       13.13       14.23      1.41 o 
  -5   0   1      440.31      396.03      9.77 o 
  -4   0   1       48.31       46.00      2.28 o 
  -3   0   1      432.41      474.80     13.70 o 
  -2   0   1      846.04      846.24     15.02 o 
  -1   0   1      705.03      679.25     15.06 o 
   1   0   1       29.57       34.52      1.07 o 
   2   0   1       39.46       39.43      1.85 o 
   3   0   1      120.13      117.54      4.59 o 
   4   0   1       10.85        9.21      1.24 o 
   5   0   1       52.77       47.19      2.10 o 
   6   0   1       18.27       18.09      1.48 o 
  -7   1   1       56.53       58.07      2.66 o 
  -6   1   1       29.19       23.83      1.58 o 
  -5   1   1       72.12       70.25      2.84 o 
  -4   1   1       49.78       48.46      2.10 o 
  -3   1   1        0.48        1.76      0.84 o 
  -2   1   1       52.91       63.61      2.67 o 
  -1   1   1      402.26      391.07     21.19 o 
   0   1   1     2220.97     2208.93     56.02 o 
   1   1   1      926.24      907.00      9.40 o 
   2   1   1      973.57      945.82     17.26 o 
   3   1   1       26.38       30.86      1.42 o 
   4   1   1       12.82       12.37      1.32 o 
   5   1   1      103.45      100.55      5.00 o 
   6   1   1       66.70       68.97      3.20 o 
  -7   2   1       33.35       32.62      1.63 o 
  -6   2   1       73.60       79.58      2.87 o 
  -5   2   1       50.03       55.18      2.57 o 
  -4   2   1      655.11      628.49     14.94 o 
  -3   2   1      278.33      270.62     10.90 o 
  -2   2   1      414.32      458.58     11.48 o 
  -1   2   1     6483.37     6704.03     26.52 o 
   0   2   1     2556.85     2709.82     32.69 o 
   1   2   1     1495.34     1514.64     57.65 o 
   2   2   1      273.98      265.91     10.44 o 
   3   2   1       53.95       55.34      2.44 o 
   4   2   1       87.53       91.19      3.72 o 
   5   2   1       20.93       16.99      1.46 o 
   6   2   1        2.50        4.25      1.30 o 
  -7   3   1       17.37       18.87      1.50 o 
  -6   3   1       12.57       19.91      1.61 o 
  -5   3   1      381.68      376.86     10.01 o 
  -4   3   1      211.03      202.00      9.28 o 
  -3   3   1      576.64      770.20     17.81 o 
  -2   3   1      129.18      121.48      4.86 o 
  -1   3   1       67.77       64.07      1.94 o 
   0   3   1      431.17      446.61      9.51 o 
   1   3   1      851.01      900.51     20.77 o 
   2   3   1      408.20      414.77     12.54 o 
   3   3   1      692.04      649.35     13.78 o 
   4   3   1      112.22      108.42      5.34 o 
   5   3   1       29.00       28.36      1.63 o 
  -7   4   1       48.00       46.57      1.82 o 
  -6   4   1      139.52      134.70      4.98 o 
  -5   4   1        0.70        0.77      1.39 o 
  -4   4   1       92.87       91.84      4.00 o 
  -2   4   1     1142.03     1141.37     20.75 o 
  -1   4   1      365.66      381.47      8.89 o 
   0   4   1        6.19       10.01      0.69 o 
   1   4   1      112.57      120.79      3.34 o 
   2   4   1      179.22      191.87      8.21 o 
   3   4   1       15.12       14.16      1.41 o 
   4   4   1      210.24      206.22      5.78 o 
   5   4   1        9.82        7.64      1.32 o 
  -7   5   1        3.75        4.25      1.26 o 
  -6   5   1        8.37        8.07      1.41 o 
  -5   5   1      105.78       96.67      3.49 o 
  -4   5   1        2.07        0.50      1.33 o 
  -3   5   1        1.89        1.33      1.20 o 
  -2   5   1       64.86       58.35      2.43 o 
  -1   5   1      122.92      112.38      7.05 o 
   0   5   1      381.26      403.39      8.36 o 
   1   5   1        1.39        1.22      0.76 o 
   2   5   1      145.21      140.29      6.61 o 
   3   5   1       50.08       53.59      2.19 o 
   4   5   1        0.07        1.79      1.23 o 
  -6   6   1       24.80       31.10      1.60 o 
  -5   6   1       69.78       71.51      2.73 o 
  -4   6   1       22.98       21.06      1.57 o 
  -3   6   1      286.70      290.67      9.07 o 
  -2   6   1       43.23       43.76      1.98 o 
  -1   6   1       14.11       13.24      0.93 o 
   0   6   1        0.34        1.26      0.82 o 
   1   6   1       58.74       53.28      2.23 o 
   2   6   1        0.31       -0.86      1.23 o 
   3   6   1       61.52       64.97      3.19 o 
  -6   7   1        0.09       -0.55      1.26 o 
  -5   7   1        0.96        3.06      1.30 o 
  -4   7   1      144.68      134.03      5.53 o 
  -3   7   1       81.76       77.22      2.99 o 
  -2   7   1        8.28       10.21      1.35 o 
  -1   7   1      105.07      107.06      3.30 o 
   0   7   1       32.70       35.02      1.12 o 
   1   7   1        6.32       13.63      1.24 o 
   2   7   1        6.78        7.71      1.24 o 
  -5   8   1       14.54       12.86      1.41 o 
  -4   8   1        3.57        5.91      1.36 o 
  -3   8   1        4.66        6.66      1.32 o 
  -2   8   1       72.90       75.39      2.72 o 
  -1   8   1       15.99       18.42      1.03 o 
   0   8   1       17.63       16.50      0.97 o 
   1   8   1        2.94        4.89      0.90 o 
  -4   9   1       26.16       27.00      1.46 o 
  -3   9   1       10.90        9.84      1.35 o 
  -2   9   1        0.70        0.84      1.20 o 
  -1   9   1       27.83       29.17      1.03 o 
   0  -9   2        5.82        7.34      0.85 o 
   1  -9   2        3.26        2.37      0.81 o 
   2  -9   2       30.19       26.02      1.58 o 
   3  -9   2       93.05       91.48      3.58 o 
   4  -9   2        7.65        9.19      1.33 o 
  -2  -8   2        4.23        3.69      1.15 o 
  -1  -8   2       11.80       22.10      5.05 o 
   0  -8   2       27.90       28.01      2.08 o 
   1  -8   2       39.34       36.66      1.17 o 
   2  -8   2       41.30       45.61      2.09 o 
   3  -8   2        3.04        3.58      1.27 o 
   4  -8   2        8.65        6.07      1.41 o 
   5  -8   2       60.92       61.91      2.10 o 
  -3  -7   2       11.18       10.36      1.32 o 
  -2  -7   2       60.52       67.19      2.43 o 
  -1  -7   2       83.77       88.35      2.19 o 
   0  -7   2        0.73        1.04      0.83 o 
   1  -7   2        0.92        2.41      0.86 o 
   2  -7   2      144.26      144.16      6.69 o 
   3  -7   2       21.49       23.18      1.60 o 
   4  -7   2        8.57       11.75      1.35 o 
   5  -7   2       27.12       24.80      1.55 o 
   6  -7   2       13.71       13.42      1.38 o 
  -4  -6   2        6.13       15.01      1.29 o 
  -3  -6   2       45.08       48.70      1.87 o 
  -2  -6   2      208.39      200.42      6.65 o 
  -1  -6   2       16.80       25.47      1.04 o 
   0  -6   2       21.27       20.95      1.48 o 
   1  -6   2      165.33      178.33      7.39 o 
   2  -6   2       65.36       63.38      3.05 o 
   3  -6   2        9.15       10.11      1.35 o 
   4  -6   2      126.19      118.66      4.23 o 
   5  -6   2       14.29       14.16      1.41 o 
   6  -6   2        2.45        3.55      1.29 o 
  -4  -5   2       43.59       43.01      1.73 o 
  -3  -5   2       11.12       14.52      1.41 o 
  -2  -5   2      111.62      112.18      4.23 o 
  -1  -5   2        1.47        2.77      0.73 o 
   0  -5   2       21.83       18.93      1.11 o 
   1  -5   2       36.91       43.60      1.44 o 
   2  -5   2       97.65      109.64      4.21 o 
   3  -5   2      151.94      164.82      7.70 o 
   4  -5   2       39.71       40.32      1.75 o 
   5  -5   2       25.14       24.29      1.48 o 
   6  -5   2        0.81       -0.09      1.32 o 
  -5  -4   2       83.15       80.21      3.36 o 
  -4  -4   2       53.47       53.11      2.03 o 
  -3  -4   2     1229.08     1198.41     17.57 o 
  -2  -4   2       98.58      132.45      4.90 o 
  -1  -4   2       18.50       15.44      0.69 o 
   0  -4   2        0.50        1.24      0.55 o 
   1  -4   2       23.48       25.61      0.97 o 
   2  -4   2      914.34      908.83     18.45 o 
   3  -4   2      320.95      336.37     11.59 o 
   4  -4   2      127.26      121.05      4.59 o 
   5  -4   2      178.44      177.27      7.14 o 
   6  -4   2       11.44       11.38      1.45 o 
   7  -4   2       18.39       16.41      1.46 o 
  -5  -3   2        4.77        4.35      1.27 o 
  -4  -3   2      279.20      274.14      8.33 o 
  -3  -3   2       33.72       32.64      1.58 o 
  -2  -3   2      376.03      403.72     12.63 o 
  -1  -3   2      609.99      581.98      9.97 o 
   0  -3   2       93.08      109.12      2.88 o 
   1  -3   2      746.03      782.33     10.13 o 
   2  -3   2      465.29      518.01     13.05 o 
   3  -3   2     1376.36     1379.94     22.53 o 
   4  -3   2      345.42      362.64     11.66 o 
   5  -3   2        4.52        3.40      1.38 o 
   6  -3   2       61.38       57.26      2.31 o 
   7  -3   2        3.95        2.90      1.32 o 
  -6  -2   2       59.11       58.73      2.86 o 
  -5  -2   2        6.39        7.06      1.33 o 
  -4  -2   2       41.95       34.79      1.70 o 
  -3  -2   2       89.43       85.84      3.30 o 
  -2  -2   2     1413.58     1571.98     23.60 o 
  -1  -2   2       33.49       34.43      0.99 o 
   0  -2   2        6.70        6.78      0.78 o 
   1  -2   2      105.76      140.38      7.38 o 
   2  -2   2     1321.31     1329.94     19.14 o 
   3  -2   2      143.67      167.45      5.98 o 
   4  -2   2      298.47      282.22     10.17 o 
   5  -2   2      202.52      176.98      7.28 o 
   6  -2   2       27.61       27.49      1.64 o 
   7  -2   2        7.90        7.74      1.32 o 
  -6  -1   2        5.38        3.92      1.32 o 
  -5  -1   2        2.91        2.07      1.26 o 
  -4  -1   2       80.64       71.60      3.04 o 
  -3  -1   2       79.08       82.65      3.36 o 
  -2  -1   2      245.97      258.34      8.99 o 
  -1  -1   2      664.74      662.00     18.20 o 
   0  -1   2      604.01      410.01      6.29 o 
   1  -1   2      708.33      669.92      7.48 o 
   2  -1   2     1007.01      959.27     16.25 o 
   3  -1   2      240.70       79.37      3.63 o 
   4  -1   2      114.25      102.49      4.12 o 
   5  -1   2        0.62        0.80      1.23 o 
   6  -1   2       14.05       14.47      1.46 o 
  -6   0   2        0.06        0.69      1.21 o 
  -5   0   2      381.70      386.29      9.67 o 
  -4   0   2      394.68      377.91     11.48 o 
  -3   0   2      744.89      730.28     17.03 o 
  -2   0   2     1759.59     1795.91     21.74 o 
  -1   0   2      386.95      391.27      5.63 o 
   0   0   2     2229.96     2519.67     11.91 o 
   1   0   2     1093.59     1083.86     14.97 o 
   2   0   2        1.76        5.89      0.74 o 
   3   0   2       88.11       92.69      4.00 o 
   4   0   2       39.05       39.21      1.81 o 
   5   0   2        7.97        3.86      1.32 o 
   6   0   2        2.94        3.21      1.29 o 
  -7   1   2       10.35       10.27      1.35 o 
  -6   1   2        5.00        4.54      1.33 o 
  -5   1   2       14.90       10.74      1.43 o 
  -4   1   2      193.80      196.75      8.49 o 
  -3   1   2      634.60      622.96     16.08 o 
  -2   1   2      216.40      202.09      8.03 o 
  -1   1   2     1347.10     1353.60     11.08 o 
   0   1   2     2487.93     2254.89     13.60 o 
   1   1   2        5.84        6.92      0.49 o 
   2   1   2      436.34      494.08     13.12 o 
   3   1   2      267.55      224.96      9.83 o 
   4   1   2      182.76      173.56      7.97 o 
   5   1   2        0.22       -0.76      1.24 o 
   6   1   2        5.82        3.95      1.32 o 
  -7   2   2        3.85        5.12      1.32 o 
  -6   2   2      500.38      507.78      8.83 o 
  -5   2   2      241.92      240.00      8.16 o 
  -4   2   2       50.81       48.38      2.01 o 
  -3   2   2      282.24      271.12     11.04 o 
  -2   2   2      239.18      227.51      8.93 o 
  -1   2   2     1073.05     1060.91     25.14 o 
   0   2   2     1036.10      973.32     22.75 o 
   1   2   2       66.03       88.45      2.50 o 
   2   2   2       33.81       22.72      1.33 o 
   3   2   2       57.93       46.96      2.28 o 
   4   2   2       68.58       65.17      2.53 o 
   5   2   2       81.88       78.70      2.72 o 
  -7   3   2       48.79       47.38      1.81 o 
  -6   3   2        8.05        7.43      1.48 o 
  -5   3   2      116.22      111.36      4.03 o 
  -4   3   2      530.45      518.42     13.38 o 
  -3   3   2       17.10       21.61      1.33 o 
  -2   3   2      121.99      125.49      4.72 o 
  -1   3   2      154.01      143.72      3.58 o 
   0   3   2      269.67      262.68      6.92 o 
   1   3   2     1496.21     1578.59     17.12 o 
   2   3   2       53.96       69.00      2.95 o 
   3   3   2      422.32      396.98     10.90 o 
   4   3   2        0.45       -1.30      1.30 o 
   5   3   2        1.85       -1.30      1.30 o 
  -7   4   2       29.19       28.05      1.63 o 
  -6   4   2       16.16       15.79      1.50 o 
  -5   4   2       85.07       82.60      3.34 o 
  -4   4   2       23.64       25.38      1.60 o 
  -3   4   2      108.19      115.64      4.59 o 
  -2   4   2        1.43        0.99      0.98 o 
  -1   4   2      975.22      908.22     13.05 o 
   0   4   2      197.56      210.28      6.59 o 
   1   4   2       18.26       21.06      0.94 o 
   2   4   2      276.81      250.55      9.40 o 
   3   4   2       32.56       30.43      1.57 o 
   4   4   2       74.73       77.52      2.75 o 
  -6   5   2       14.62       11.77      1.48 o 
  -5   5   2       10.10       10.55      1.36 o 
  -4   5   2      126.93      121.23      4.35 o 
  -3   5   2      323.44      299.62     10.10 o 
  -2   5   2        3.40        6.04      1.17 o 
  -1   5   2      172.95      152.13     11.56 o 
   0   5   2      139.56      149.87      5.32 o 
   1   5   2        1.72        6.01      0.85 o 
   2   5   2        0.64       -0.06      1.24 o 
   3   5   2       21.46       20.11      1.51 o 
   4   5   2       13.31       15.99      1.45 o 
  -6   6   2       13.60       14.64      1.46 o 
  -5   6   2       66.67       66.86      2.52 o 
  -4   6   2       30.79       35.36      1.63 o 
  -3   6   2       34.43       27.99      1.63 o 
  -2   6   2        0.63       -1.38      1.38 o 
  -1   6   2      133.22      131.43      8.33 o 
   0   6   2        3.18        2.51      0.83 o 
   1   6   2       68.96       62.23      1.81 o 
   2   6   2       20.23       20.83      1.45 o 
   3   6   2       35.97       37.10      1.67 o 
  -5   7   2       21.76       20.75      1.51 o 
  -4   7   2       81.07       79.27      2.93 o 
  -3   7   2       68.62       67.36      2.66 o 
  -2   7   2        2.92        3.77      1.29 o 
  -1   7   2       21.26       19.54      1.00 o 
   0   7   2       11.43       12.59      0.93 o 
   1   7   2        0.05       -0.17      2.26 o 
   2   7   2       18.37       19.23      1.41 o 
  -5   8   2        5.41        4.04      1.32 o 
  -4   8   2       48.89       37.78      1.69 o 
  -3   8   2        1.03        0.59      1.27 o 
  -2   8   2       66.07       64.94      2.50 o 
  -1   8   2       10.51       12.24      0.96 o 
   0   8   2        7.54        5.44      1.67 o 
   1   8   2        7.17       15.83      3.38 o 
  -3   9   2        0.93        1.27      1.17 o 
  -2   9   2       16.61       15.94      1.41 o 
  -1   9   2        0.28        0.55      0.86 o 
  -1  -9   3       10.20       12.93      1.02 o 
   0  -9   3       83.04       89.65      2.34 o 
   1  -9   3        0.48        0.48      1.21 o 
   2  -9   3       13.42       13.27      1.36 o 
   3  -9   3        0.41        2.41      1.20 o 
   4  -9   3        1.51        3.60      1.26 o 
  -2  -8   3        4.95        3.02      1.19 o 
  -1  -8   3       55.07       56.19      3.03 o 
   0  -8   3       22.57       24.00      1.05 o 
   1  -8   3       46.11       47.92      1.45 o 
   2  -8   3       29.79       30.89      1.60 o 
   3  -8   3       13.87       17.09      1.42 o 
   4  -8   3        5.48        6.29      1.33 o 
   5  -8   3       33.39       39.76      1.75 o 
  -3  -7   3       15.63       17.18      1.32 o 
  -2  -7   3       77.32       79.25      2.64 o 
  -1  -7   3       63.49       67.59      1.86 o 
   0  -7   3      167.29      162.78      4.56 o 
   1  -7   3        9.37       10.84      0.92 o 
   2  -7   3        0.06        1.46      1.30 o 
   3  -7   3        2.26        2.68      1.29 o 
   4  -7   3        1.75        2.46      1.30 o 
   5  -7   3        0.92        1.23      1.29 o 
   6  -7   3        1.13        2.32      1.24 o 
  -4  -6   3       16.50       27.84      1.45 o 
  -3  -6   3        0.33       -1.20      1.20 o 
  -2  -6   3      218.75      228.11      6.77 o 
  -1  -6   3      207.87      195.25      5.38 o 
   0  -6   3        0.03       -0.76      0.76 o 
   1  -6   3      202.24      210.02      6.02 o 
   2  -6   3      184.94      188.93      8.17 o 
   3  -6   3        0.82        3.33      1.26 o 
   4  -6   3        1.22        3.18      1.27 o 
   5  -6   3       24.88       24.19      1.53 o 
   6  -6   3       21.32       23.88      1.54 o 
  -4  -5   3       46.32       51.11      1.96 o 
  -3  -5   3      223.00      236.20      7.13 o 
  -1  -5   3      497.78      492.91      9.00 o 
   0  -5   3      186.62      183.93     10.01 o 
   1  -5   3       62.06       85.55      2.56 o 
   2  -5   3        4.31        5.67      1.05 o 
   3  -5   3        0.03        1.81      1.14 o 
   4  -5   3      104.77      106.94      3.99 o 
   5  -5   3       17.29       19.11      1.48 o 
   6  -5   3        4.94        3.74      1.36 o 
  -5  -4   3       80.76       90.53      3.34 o 
  -4  -4   3       10.06       11.28      1.32 o 
  -3  -4   3       43.59       41.48      1.67 o 
  -2  -4   3      662.64      674.50     14.82 o 
  -1  -4   3      119.15      121.75      3.38 o 
   0  -4   3       99.19       92.63      5.40 o 
   1  -4   3      182.68      175.47      4.09 o 
   2  -4   3        0.57        4.04      0.93 o 
   3  -4   3      436.14      404.92     12.51 o 
   4  -4   3       15.91       13.05      1.38 o 
   5  -4   3      183.54      176.59      6.80 o 
   6  -4   3       13.02       16.44      1.54 o 
  -5  -3   3        9.64        8.87      1.39 o 
  -4  -3   3       91.09       92.26      3.45 o 
  -3  -3   3      130.88      121.81      4.61 o 
  -2  -3   3      363.74      374.64     12.24 o 
  -1  -3   3      228.02      221.47      6.48 o 
   0  -3   3       23.15       16.46      0.59 o 
   1  -3   3      227.11      217.39      5.93 o 
   2  -3   3      283.18      272.75     10.27 o 
   3  -3   3       20.06       16.45      1.29 o 
   4  -3   3      251.20      234.23      9.61 o 
   5  -3   3       48.22       46.21      1.94 o 
   6  -3   3      164.61      153.18      5.21 o 
  -6  -2   3       50.50       50.69      1.87 o 
  -5  -2   3       35.02       37.45      1.63 o 
  -4  -2   3      446.50      455.70     11.32 o 
  -3  -2   3       46.89       51.81      2.54 o 
  -2  -2   3      649.21      660.78     15.50 o 
  -1  -2   3      288.59      272.54      7.16 o 
   0  -2   3     1373.70     1328.34     11.85 o 
   1  -2   3        0.43        0.51      0.48 o 
   2  -2   3        1.75        7.16      0.80 o 
   3  -2   3       12.70       21.00      1.14 o 
   4  -2   3        0.77        2.10      1.19 o 
   5  -2   3       47.38       46.57      2.15 o 
   6  -2   3       15.30       16.80      1.48 o 
  -6  -1   3        6.00        5.79      1.30 o 
  -5  -1   3       14.69       31.54      1.58 o 
  -4  -1   3        2.27        3.77      1.21 o 
  -3  -1   3      177.90      179.07      8.82 o 
  -2  -1   3     2961.53     3118.19     31.40 o 
  -1  -1   3      484.71      483.71     22.16 o 
   0  -1   3     2462.86     2309.30     52.76 o 
   1  -1   3       11.50        5.46      1.06 o 
   2  -1   3        2.98        2.97      0.77 o 
   3  -1   3      145.99      155.46      5.76 o 
   4  -1   3       88.65       85.93      3.51 o 
   5  -1   3       23.94       23.95      1.50 o 
   6  -1   3        6.31        8.69      1.38 o 
  -6   0   3       81.93       84.26      3.82 o 
  -5   0   3      309.83      307.56      8.84 o 
  -4   0   3        6.32        6.34      1.17 o 
  -3   0   3      202.31      236.05     10.36 o 
  -2   0   3      280.94      253.94      9.15 o 
  -1   0   3      476.29      502.00      7.46 o 
   0   0   3      936.18     1118.04      9.83 o 
   1   0   3      833.09      813.03      9.71 o 
   2   0   3      361.35      382.33     11.63 o 
   3   0   3        0.29       -0.89      0.96 o 
   4   0   3       96.30       88.00      3.66 o 
   5   0   3       41.28       36.96      1.69 o 
   6   0   3       61.67       57.14      2.13 o 
  -7   1   3       13.99       17.42      1.33 o 
  -6   1   3       26.30       27.84      1.64 o 
  -5   1   3        8.65        6.34      1.33 o 
  -4   1   3      103.32      101.48      4.01 o 
  -3   1   3     1780.27     1835.04     26.50 o 
  -2   1   3      320.62      332.02     10.56 o 
  -1   1   3      917.78      926.50     24.71 o 
   0   1   3      639.96      650.89     12.86 o 
   1   1   3      508.84      488.40     27.20 o 
   2   1   3       29.02       37.25      1.81 o 
   3   1   3       17.32       13.35      1.26 o 
   4   1   3       59.92       66.41      2.61 o 
   5   1   3       33.37       41.50      1.91 o 
  -7   2   3        4.94        5.16      1.30 o 
  -6   2   3       65.13       65.18      2.53 o 
  -5   2   3       54.46       58.27      2.88 o 
  -4   2   3       25.49       28.23      1.45 o 
  -3   2   3       22.03       27.10      1.21 o 
  -2   2   3        1.80        5.21      0.80 o 
  -1   2   3     1239.89     1286.98     15.92 o 
   0   2   3       64.07       59.89      1.94 o 
   1   2   3       76.43       90.10      2.75 o 
   2   2   3       91.74       85.42      3.70 o 
   3   2   3      232.17      236.05      8.79 o 
   4   2   3       19.62       17.07      1.42 o 
   5   2   3       53.01       56.16      2.26 o 
  -7   3   3      105.98      110.26      3.35 o 
  -6   3   3       44.64       59.03      2.34 o 
  -5   3   3       53.73       51.03      2.25 o 
  -4   3   3      313.27      311.69     10.66 o 
  -3   3   3       38.30       32.08      1.30 o 
  -2   3   3       29.18       20.50      1.05 o 
  -1   3   3      405.70      429.00      9.19 o 
   0   3   3      350.40      341.04     17.52 o 
   1   3   3       56.80       50.36      1.68 o 
   2   3   3       20.69       49.55      2.18 o 
   3   3   3       24.41       21.61      1.48 o 
   4   3   3       30.90       29.26      1.60 o 
   5   3   3       16.28       14.33      1.43 o 
  -7   4   3       46.97       49.65      1.77 o 
  -6   4   3       40.56       44.33      2.03 o 
  -5   4   3      111.40      118.85      5.75 o 
  -4   4   3       58.44       63.21      3.04 o 
  -3   4   3        3.81        6.10      1.17 o 
  -2   4   3      648.36      659.14     15.55 o 
  -1   4   3      260.28      244.76      6.96 o 
   0   4   3      428.14      438.70      8.97 o 
   1   4   3       43.16       34.90      2.15 o 
   2   4   3      289.56      269.88      9.40 o 
   3   4   3       28.60       25.52      1.54 o 
   4   4   3       11.50       10.73      1.39 o 
  -6   5   3       15.31       15.35      1.51 o 
  -5   5   3        0.89        1.46      1.41 o 
  -4   5   3       64.48       72.62      2.72 o 
  -3   5   3       94.58       90.10      3.54 o 
  -2   5   3      190.77      189.38      8.28 o 
  -1   5   3       25.50       23.18      1.01 o 
   0   5   3        2.77        3.83      0.91 o 
   1   5   3       27.37       27.45      1.07 o 
   2   5   3        6.83       10.24      1.24 o 
   3   5   3       22.63       19.11      1.53 o 
   4   5   3       26.16       24.35      1.48 o 
  -6   6   3        3.08        4.37      1.30 o 
  -5   6   3       39.43       39.76      1.77 o 
  -4   6   3       64.69       63.92      2.72 o 
  -3   6   3       72.26       63.65      2.58 o 
  -2   6   3      539.55      508.77     11.34 o 
  -1   6   3      270.04      265.72      9.80 o 
   0   6   3        7.23        5.52      0.90 o 
   1   6   3       44.53       38.15      1.23 o 
   2   6   3       65.50       59.50      2.26 o 
   3   6   3       97.65      106.91      3.36 o 
  -5   7   3        0.22        0.52      1.27 o 
  -4   7   3        4.33        3.20      1.36 o 
  -3   7   3        5.01        5.30      1.35 o 
  -2   7   3        2.27        3.96      1.24 o 
  -1   7   3       23.97       29.25      1.08 o 
   0   7   3       10.24       10.10      0.89 o 
   1   7   3        8.13        7.95      0.89 o 
   2   7   3       18.87       14.47      1.35 o 
  -5   8   3       24.21       22.25      1.48 o 
  -4   8   3        2.24        4.27      1.29 o 
  -3   8   3       78.17       67.30      2.35 o 
  -2   8   3        5.06        5.50      1.30 o 
  -1   8   3        4.53        3.81      0.83 o 
   0   8   3       22.60       24.95      1.03 o 
  -1  -9   4        1.01        2.26      0.77 o 
   0  -9   4       35.54       34.60      1.98 o 
   1  -9   4        0.03       -0.39      1.15 o 
   2  -9   4        5.54        6.10      1.27 o 
   3  -9   4        0.01       -0.53      1.23 o 
   4  -9   4        1.71       -0.28      1.26 o 
  -2  -8   4        1.37        3.26      1.09 o 
  -1  -8   4       46.79       49.86      1.87 o 
   0  -8   4       71.78       67.37      2.36 o 
   1  -8   4       18.42       18.97      1.64 o 
   2  -8   4      127.46      124.45      5.20 o 
   3  -8   4        0.70        1.48      1.27 o 
   4  -8   4       19.69       17.75      1.48 o 
   5  -8   4       28.14       27.53      1.60 o 
  -3  -7   4       22.22       22.11      1.43 o 
  -2  -7   4       12.22       11.59      1.32 o 
  -1  -7   4       14.84       15.34      0.95 o 
   0  -7   4       54.31       50.09      1.55 o 
   1  -7   4      106.57      103.96      4.02 o 
   2  -7   4        9.60       11.08      1.38 o 
   3  -7   4      173.69      156.28      6.25 o 
   4  -7   4       10.18       12.98      1.38 o 
   5  -7   4        5.88        5.36      1.36 o 
   6  -7   4        4.83        3.77      1.29 o 
  -4  -6   4       16.00       16.88      1.39 o 
  -3  -6   4        5.66        6.63      1.27 o 
  -2  -6   4       17.12       18.65      1.38 o 
  -1  -6   4      417.46      406.84      7.36 o 
   0  -6   4       96.27       89.99      2.57 o 
   1  -6   4      202.42      245.72      6.57 o 
   2  -6   4      233.94      240.03      9.10 o 
   3  -6   4        5.26        6.27      1.32 o 
   4  -6   4       19.56       20.91      1.50 o 
   5  -6   4        5.31        6.87      1.32 o 
   6  -6   4       10.25       10.81      1.38 o 
  -4  -5   4       44.90       46.83      1.98 o 
  -3  -5   4        0.42        1.15      1.20 o 
  -2  -5   4        8.14        9.00      1.29 o 
  -1  -5   4        2.76        1.86      1.54 o 
   0  -5   4       10.02        8.60      0.69 o 
   1  -5   4      133.92      151.22      8.26 o 
   2  -5   4      202.54      177.44      8.80 o 
   3  -5   4       13.22        8.04      1.21 o 
   4  -5   4       58.53       50.59      2.54 o 
   5  -5   4       28.45       29.07      1.60 o 
   6  -5   4        3.45        5.83      1.32 o 
  -5  -4   4      132.47      133.03      3.95 o 
  -4  -4   4        1.56        0.58      1.23 o 
  -3  -4   4       20.03       22.63      1.46 o 
  -2  -4   4      153.20      157.74      7.88 o 
  -1  -4   4       27.95       38.21      1.15 o 
   0  -4   4       48.02       51.18      1.63 o 
   1  -4   4        5.32        6.81      0.82 o 
   2  -4   4       16.45        9.88      1.00 o 
   3  -4   4      150.11      125.79      4.93 o 
   4  -4   4        2.89        0.78      1.23 o 
   5  -4   4       25.75       23.03      1.51 o 
   6  -4   4       37.18       43.15      1.92 o 
  -5  -3   4        0.02        0.35      1.23 o 
  -4  -3   4        3.60        2.69      1.26 o 
  -3  -3   4       16.18       16.19      1.36 o 
  -2  -3   4       97.14      135.69      5.07 o 
  -1  -3   4      666.57      684.09     13.45 o 
   0  -3   4        3.16       -0.05      0.87 o 
   1  -3   4       36.09       31.63      1.02 o 
   2  -3   4      179.48      187.75      9.28 o 
   3  -3   4        4.76        5.83      1.01 o 
   4  -3   4      136.08      129.01      4.65 o 
   5  -3   4       31.16       30.58      1.69 o 
   6  -3   4        8.52        9.13      1.42 o 
  -6  -2   4       28.50       25.12      1.50 o 
  -5  -2   4       43.68       42.55      2.06 o 
  -4  -2   4        6.48        6.05      1.36 o 
  -3  -2   4       10.22       10.35      1.12 o 
  -2  -2   4      283.99      322.71     12.01 o 
  -1  -2   4      275.63      274.86      6.70 o 
   0  -2   4      458.55      439.97      7.43 o 
   1  -2   4       28.94       28.43      1.10 o 
   2  -2   4      137.65      116.85      4.34 o 
   3  -2   4       48.05       47.67      1.98 o 
   4  -2   4       15.70       18.03      1.43 o 
   5  -2   4       10.56       12.83      1.42 o 
   6  -2   4      161.19      155.12      4.64 o 
  -6  -1   4       22.28       26.68      1.54 o 
  -5  -1   4       17.13       19.98      1.46 o 
  -4  -1   4        1.06        4.84      1.15 o 
  -3  -1   4      572.54      599.75     14.92 o 
  -2  -1   4     2920.94     3106.28     32.65 o 
  -1  -1   4       32.07       31.23      1.17 o 
   0  -1   4     2449.81     2523.63     48.37 o 
   1  -1   4      835.52      771.23     10.16 o 
   2  -1   4        0.07        0.68      0.78 o 
   3  -1   4      155.56      144.08      5.66 o 
   4  -1   4        0.25        2.10      1.19 o 
   5  -1   4      217.50      216.93      6.89 o 
   6  -1   4       34.76       32.67      1.66 o 
  -6   0   4        8.00        9.10      1.32 o 
  -5   0   4       50.55       55.00      2.38 o 
  -4   0   4        5.08        4.99      1.24 o 
  -3   0   4      520.05      581.47     15.07 o 
  -2   0   4       12.97        5.06      0.78 o 
  -1   0   4     1709.41     1635.33     14.28 o 
   0   0   4       22.78       17.71      0.65 o 
   1   0   4      670.64      686.43     11.99 o 
   2   0   4      592.13      598.13     15.49 o 
   3   0   4        1.05        2.34      1.04 o 
   4   0   4       12.07       15.19      1.43 o 
   5   0   4       11.25        7.69      1.38 o 
   6   0   4       22.12       19.91      1.55 o 
  -6   1   4       96.50      103.17      4.38 o 
  -5   1   4        7.47       10.08      1.33 o 
  -4   1   4      262.42      249.79      9.53 o 
  -3   1   4      141.72      160.65      5.97 o 
  -2   1   4       67.23       61.95      2.84 o 
   1   1   4      833.98      832.15     14.47 o 
   2   1   4      319.61      367.27     11.90 o 
   3   1   4       32.06       31.32      1.53 o 
   4   1   4      111.14      100.25      3.72 o 
   5   1   4       67.04       74.88      3.72 o 
   6   1   4        0.18        1.66      1.17 o 
  -7   2   4       34.85       34.68      1.61 o 
  -6   2   4      121.71      113.21      4.59 o 
  -5   2   4       65.68       66.25      2.68 o 
  -4   2   4      121.44      115.96      4.74 o 
  -3   2   4       48.67       51.65      2.54 o 
  -2   2   4        1.11        0.52      0.84 o 
  -1   2   4       39.07       48.92      1.58 o 
   0   2   4      970.54      993.45     13.07 o 
   1   2   4        1.36        3.34      0.80 o 
   2   2   4      121.54      106.93      4.33 o 
   3   2   4      179.07      158.58      7.54 o 
   4   2   4       26.64       24.20      1.55 o 
   5   2   4        5.15        8.07      1.48 o 
  -7   3   4       38.26       38.65      1.66 o 
  -6   3   4      108.42      140.05      4.72 o 
  -5   3   4        3.50        1.98      1.41 o 
  -3   3   4        4.86        7.84      1.14 o 
  -2   3   4        1.23        1.36      0.90 o 
  -1   3   4      115.67      121.69      3.34 o 
   0   3   4        0.02       -0.61      0.61 o 
   1   3   4        0.12        1.94      0.66 o 
   2   3   4      125.19      127.44      4.53 o 
   3   3   4       56.78       57.37      2.57 o 
   4   3   4      128.49      119.19      4.56 o 
   5   3   4        0.08       -0.38      1.17 o 
  -6   4   4       27.59       28.82      1.75 o 
  -5   4   4      136.35      144.57      5.97 o 
  -4   4   4       45.87       45.37      2.16 o 
  -3   4   4        1.83        1.45      1.24 o 
  -2   4   4      114.36      118.83      4.55 o 
  -1   4   4      822.09      818.89     18.26 o 
   0   4   4      165.12      172.42      5.74 o 
   1   4   4       21.57       21.56      1.04 o 
   2   4   4      145.80      150.45      7.10 o 
   3   4   4      251.73      233.56      6.48 o 
   4   4   4       17.96       21.11      1.48 o 
  -6   5   4        5.10        5.55      1.36 o 
  -5   5   4      116.17      112.34      5.08 o 
  -4   5   4        0.00        1.43      1.27 o 
  -3   5   4       54.23       61.47      2.93 o 
  -2   5   4        2.23        1.46      1.20 o 
  -1   5   4        7.48       11.44      1.34 o 
   0   5   4        2.30        3.14      0.84 o 
   1   5   4       97.32       94.59      2.52 o 
   2   5   4        4.32        4.59      1.26 o 
   3   5   4       50.74       49.28      2.00 o 
  -6   6   4        2.82        3.73      1.29 o 
  -5   6   4        8.07        8.77      1.43 o 
  -4   6   4      118.50      133.68      6.03 o 
  -3   6   4       49.80       46.21      1.94 o 
  -2   6   4      346.81      345.64      9.19 o 
  -1   6   4       11.77       15.45      1.25 o 
   0   6   4        5.45        4.94      0.86 o 
   1   6   4        7.67        8.70      1.07 o 
   2   6   4       49.43       47.07      1.87 o 
  -5   7   4       44.89       43.21      1.77 o 
  -4   7   4        3.57        4.80      1.32 o 
  -3   7   4        1.60        4.53      1.30 o 
  -2   7   4        5.77        7.04      1.39 o 
  -1   7   4        1.79        2.42      1.01 o 
   0   7   4        2.67        1.87      0.84 o 
   1   7   4        0.83        4.28      0.83 o 
  -4   8   4        0.24        1.79      1.21 o 
  -3   8   4        0.04        2.18      1.19 o 
  -2   8   4        3.96        2.41      1.26 o 
  -1   8   4        2.70        2.83      0.82 o 
   0   8   4       26.23       29.83      1.32 o 
  -1  -9   5       10.87       11.21      0.86 o 
   0  -9   5       22.20       22.15      1.01 o 
   1  -9   5        4.73        5.98      0.85 o 
   2  -9   5        8.41        9.66      1.35 o 
   3  -9   5        4.84        5.52      1.27 o 
   4  -9   5       30.23       30.09      1.53 o 
  -2  -8   5        7.88        9.61      1.23 o 
  -1  -8   5       24.45       29.13      1.08 o 
   0  -8   5      272.52      277.42      6.82 o 
   1  -8   5        1.35        2.06      1.33 o 
   2  -8   5       48.56       52.71      2.15 o 
   3  -8   5       25.32       24.90      1.63 o 
   4  -8   5       14.87       24.02      1.53 o 
   5  -8   5        0.01       -0.19      1.27 o 
  -3  -7   5        0.23        1.73      1.11 o 
  -2  -7   5       12.68       14.23      1.38 o 
  -1  -7   5       94.03       89.99      2.57 o 
   0  -7   5       14.80       17.20      0.98 o 
   1  -7   5      170.61      172.19      4.79 o 
   2  -7   5        4.82        4.50      1.32 o 
   3  -7   5      112.79      102.46      3.67 o 
   4  -7   5       61.16       74.81      2.81 o 
   5  -7   5        1.89        2.27      1.27 o 
   6  -7   5        5.53        6.48      1.29 o 
  -4  -6   5       59.41       63.03      2.83 o 
  -3  -6   5        2.32        1.54      1.20 o 
  -2  -6   5       21.03       20.66      1.38 o 
  -1  -6   5      109.51      110.49      5.95 o 
   0  -6   5       19.10       17.73      0.92 o 
   1  -6   5       43.21       46.13      1.53 o 
   2  -6   5      110.45       98.83      3.95 o 
   3  -6   5      300.04      305.62      9.10 o 
   4  -6   5       59.74       55.38      2.35 o 
   5  -6   5       93.72       91.59      4.32 o 
   6  -6   5        4.10        3.50      1.29 o 
  -4  -5   5        1.00        0.65      1.20 o 
  -3  -5   5       25.45       27.61      1.50 o 
  -2  -5   5       64.52       60.59      2.40 o 
  -1  -5   5        5.37        6.26      1.33 o 
   0  -5   5        0.08       -0.02      1.01 o 
   1  -5   5       26.24       32.51      1.03 o 
   2  -5   5      372.23      386.13     11.90 o 
   3  -5   5        5.07        1.73      1.23 o 
   4  -5   5       90.11       81.36      3.21 o 
   5  -5   5       33.64       33.75      1.69 o 
   6  -5   5       11.64       13.66      1.41 o 
  -5  -4   5       71.28       76.24      3.15 o 
  -4  -4   5      102.82       99.04      4.66 o 
  -3  -4   5       12.72       13.77      1.41 o 
  -2  -4   5       81.41       74.05      2.72 o 
  -1  -4   5       77.54       87.57      2.49 o 
   0  -4   5       21.73       20.61      0.78 o 
   1  -4   5      353.59      373.47      8.50 o 
   2  -4   5      254.41      249.75     10.30 o 
   3  -4   5       54.30       48.96      2.38 o 
   4  -4   5        1.79        0.69      1.29 o 
   5  -4   5       35.71       32.12      1.67 o 
   6  -4   5       49.48       45.03      1.88 o 
  -5  -3   5       84.40       84.95      3.81 o 
  -4  -3   5       28.41       24.57      1.45 o 
  -3  -3   5      352.35      341.67     10.45 o 
  -2  -3   5      124.70      174.22      8.37 o 
  -1  -3   5       30.40       29.02      1.06 o 
   0  -3   5      151.63      153.25      4.72 o 
   1  -3   5     1259.60     1319.54     49.18 o 
   2  -3   5      851.27      838.67     17.70 o 
   3  -3   5       37.46       37.11      1.57 o 
   4  -3   5      259.93      265.12      9.41 o 
   5  -3   5      142.38      132.65      5.88 o 
   6  -3   5       56.14       65.41      3.26 o 
  -6  -2   5        0.25        0.28      1.17 o 
  -5  -2   5       17.84       16.74      1.48 o 
  -4  -2   5       16.91       14.07      1.43 o 
  -3  -2   5       48.21       49.93      2.53 o 
  -2  -2   5      112.32      107.97      4.43 o 
  -1  -2   5       73.29       58.17      1.69 o 
   0  -2   5      125.80      108.36      2.93 o 
   1  -2   5      166.46      192.49      5.91 o 
   2  -2   5        0.57        1.36      0.87 o 
   3  -2   5      294.49      283.31     10.72 o 
   4  -2   5       18.76       19.12      1.46 o 
   5  -2   5        8.22        5.88      1.33 o 
   6  -2   5        4.08        2.80      1.33 o 
  -6  -1   5       19.98       19.12      1.48 o 
  -5  -1   5       28.75       45.42      2.12 o 
  -4  -1   5        2.86        4.39      1.26 o 
  -3  -1   5      374.65      392.03     12.12 o 
  -2  -1   5       83.77       71.81      3.19 o 
  -1  -1   5       43.37       35.53      1.98 o 
   0  -1   5     2555.30     2756.90     50.94 o 
   1  -1   5      672.48      680.33     10.51 o 
   2  -1   5       23.93       15.73      1.05 o 
   3  -1   5      104.44      116.45      4.28 o 
   4  -1   5       59.96       55.00      2.73 o 
   5  -1   5       85.08       93.93      3.24 o 
   6  -1   5        9.22        8.51      1.36 o 
  -6   0   5        7.58        4.78      1.30 o 
  -5   0   5       26.26       28.77      1.55 o 
  -4   0   5      222.76      216.10      8.52 o 
  -3   0   5       17.88       15.80      1.10 o 
  -2   0   5       12.45       13.31      0.96 o 
  -1   0   5      556.39      534.89      9.18 o 
   0   0   5        5.28       12.16      0.62 o 
   1   0   5        0.86        1.86      0.69 o 
   2   0   5       46.14       39.84      2.10 o 
   3   0   5        2.06        1.46      1.17 o 
   4   0   5       61.30       65.52      2.66 o 
   5   0   5      131.43      131.91      4.90 o 
   6   0   5        8.88       12.12      1.41 o 
  -6   1   5       44.68       45.28      1.79 o 
  -5   1   5       44.64       46.58      2.20 o 
  -4   1   5        2.86        1.72      1.21 o 
  -3   1   5       65.68      103.58      3.98 o 
  -2   1   5      183.30      173.10      6.03 o 
   0   1   5      160.24      189.00      5.44 o 
   1   1   5        3.72        1.72      0.77 o 
   2   1   5        1.66        0.50      1.01 o 
   3   1   5        3.92        2.56      1.30 o 
   4   1   5        0.75        0.16      1.27 o 
   5   1   5       17.86       26.74      1.61 o 
  -6   2   5        1.60        5.76      1.33 o 
  -5   2   5      308.21      291.43      8.52 o 
  -4   2   5       19.52       16.24      1.42 o 
  -3   2   5       38.52       75.56      3.33 o 
  -2   2   5        0.65        1.41      0.89 o 
  -1   2   5       41.04       44.27      1.39 o 
   0   2   5      412.99      395.72      9.67 o 
   1   2   5      580.76      583.11     12.31 o 
   2   2   5        6.05       90.34      3.66 o 
   3   2   5      257.74      244.47      8.54 o 
   4   2   5      320.39      295.89      7.14 o 
   5   2   5        7.47       11.26      1.43 o 
  -6   3   5       26.71       28.54      1.63 o 
  -5   3   5       19.04       19.92      1.54 o 
  -4   3   5       24.75       28.85      1.63 o 
  -3   3   5      101.37      110.06      4.44 o 
  -2   3   5        0.04        0.30      0.98 o 
  -1   3   5       34.36       34.23      1.31 o 
   0   3   5      163.18      181.51      6.28 o 
   1   3   5      104.46      104.62      3.11 o 
   2   3   5      294.70      297.36      9.46 o 
   3   3   5       64.95       58.40      2.61 o 
   4   3   5       10.39        8.30      1.41 o 
  -6   4   5       44.25       49.08      1.97 o 
  -5   4   5        1.63        1.41      1.32 o 
  -4   4   5       73.67       70.96      3.05 o 
  -3   4   5      123.89      148.23      5.97 o 
  -2   4   5       87.58       91.10      3.69 o 
  -1   4   5       68.10       66.60      4.13 o 
   0   4   5      210.49      203.76      5.91 o 
   1   4   5       51.61       50.61      1.42 o 
   2   4   5       26.82       40.52      1.79 o 
   3   4   5      137.48      137.23      4.77 o 
   4   4   5       13.38       14.79      1.39 o 
  -6   5   5        1.28        3.24      1.32 o 
  -5   5   5       18.93       21.83      1.63 o 
  -4   5   5       11.59        9.10      1.46 o 
  -3   5   5        8.61       11.83      1.43 o 
  -2   5   5       15.60       16.30      1.46 o 
  -1   5   5       59.63       60.50      2.04 o 
   0   5   5      114.60      109.48      2.81 o 
   1   5   5       20.82       21.22      2.49 o 
   2   5   5       39.44       40.71      1.89 o 
   3   5   5       60.64       60.10      2.93 o 
  -6   6   5       27.42       24.26      1.54 o 
  -5   6   5        0.16        1.23      1.26 o 
  -4   6   5      110.68      114.95      5.21 o 
  -3   6   5       60.84       53.37      2.16 o 
  -2   6   5       25.03       19.07      1.50 o 
  -1   6   5       77.98       74.89      2.06 o 
   0   6   5        1.88        1.40      0.95 o 
   1   6   5        1.43        1.84      0.86 o 
   2   6   5       17.11       16.13      1.39 o 
  -5   7   5        8.78        8.98      1.32 o 
  -4   7   5       26.28       23.61      1.58 o 
  -3   7   5       14.86       13.77      1.43 o 
  -2   7   5      196.30      178.70      5.35 o 
  -1   7   5        3.26        4.62      0.86 o 
   0   7   5        0.02        1.55      0.78 o 
   1   7   5        0.16        0.53      0.79 o 
  -3   8   5      121.07      115.51      3.36 o 
  -2   8   5        1.11        1.24      1.15 o 
  -1   8   5       11.13       13.45      1.04 o 
  -1  -9   6        4.16        6.26      0.80 o 
   0  -9   6        9.33       10.52      1.12 o 
   1  -9   6       20.42       22.22      1.01 o 
   2  -9   6        7.99        5.43      1.32 o 
   3  -9   6        8.34        8.19      1.32 o 
   4  -9   6        5.40        3.61      1.29 o 
  -2  -8   6        0.27        0.65      1.07 o 
  -1  -8   6      129.14      127.70      2.95 o 
   0  -8   6       15.28       15.51      1.01 o 
   1  -8   6       27.03       25.47      1.05 o 
   2  -8   6        9.53        7.28      1.35 o 
   3  -8   6       76.90       81.16      2.78 o 
   4  -8   6       34.10       35.88      1.61 o 
   5  -8   6       60.41       53.32      1.89 o 
  -3  -7   6        3.20        0.52      1.14 o 
  -2  -7   6       69.54       77.71      3.57 o 
  -1  -7   6        9.07       10.06      0.92 o 
   0  -7   6       55.27       57.05      1.80 o 
   1  -7   6       70.81       67.25      1.95 o 
   2  -7   6       47.62       48.51      2.25 o 
   3  -7   6       30.08       30.76      1.63 o 
   4  -7   6       22.64       28.98      1.63 o 
   5  -7   6       11.31       12.45      1.41 o 
  -4  -6   6       47.93       49.45      2.38 o 
  -3  -6   6       51.69       48.32      2.09 o 
  -2  -6   6       31.53       30.82      1.51 o 
  -1  -6   6        0.12       -0.83      0.83 o 
   0  -6   6        0.02        0.36      1.25 o 
   1  -6   6        2.13        3.31      0.80 o 
   2  -6   6       72.27       65.25      2.88 o 
   3  -6   6       68.96       59.62      2.61 o 
   4  -6   6       40.12       44.41      1.84 o 
   5  -6   6        3.82        3.15      1.35 o 
   6  -6   6        0.76       -0.42      1.26 o 
  -4  -5   6       19.50       20.37      1.43 o 
  -3  -5   6      288.05      282.87      7.31 o 
  -2  -5   6      104.57      101.76      3.97 o 
  -1  -5   6        2.15        1.58      1.63 o 
   0  -5   6        1.36        0.56      0.96 o 
   1  -5   6       26.43       47.45      1.61 o 
   2  -5   6      727.22      747.97     15.36 o 
   3  -5   6      156.10      156.40      7.33 o 
   4  -5   6       10.28        9.90      1.45 o 
   5  -5   6      143.94      135.98      5.18 o 
   6  -5   6       12.16       11.26      1.41 o 
  -5  -4   6        6.31        5.04      1.30 o 
  -4  -4   6      131.00      116.42      4.87 o 
  -3  -4   6        1.99        4.38      1.24 o 
  -2  -4   6       19.23       36.68      1.54 o 
  -1  -4   6       73.09       69.74      1.97 o 
   0  -4   6       97.50      103.12      3.00 o 
   1  -4   6        1.06        3.46      0.64 o 
   2  -4   6      187.81      200.66      9.04 o 
   3  -4   6       18.56       13.44      1.30 o 
   4  -4   6      668.81      650.48     12.79 o 
   5  -4   6       11.13       11.12      1.45 o 
   6  -4   6       17.72       20.88      1.63 o 
  -5  -3   6       31.80       34.15      1.67 o 
  -4  -3   6       40.81       25.22      1.50 o 
  -3  -3   6       62.13       50.86      2.22 o 
  -2  -3   6      210.18      201.62      9.16 o 
  -1  -3   6       10.24        5.94      0.62 o 
   0  -3   6       30.09       40.53      1.77 o 
   1  -3   6      323.98      336.37     11.74 o 
   2  -3   6      205.98      195.61      9.03 o 
   3  -3   6      206.76      188.04      8.58 o 
   4  -3   6       57.77       54.44      2.59 o 
   5  -3   6      121.99      111.65      5.12 o 
   6  -3   6        6.45        7.01      1.39 o 
  -6  -2   6        1.49        0.81      1.19 o 
  -4  -2   6        1.40        0.62      1.24 o 
  -3  -2   6      185.78      192.93      8.17 o 
  -2  -2   6        8.40        3.73      0.93 o 
  -1  -2   6        6.35        6.89      0.82 o 
   0  -2   6       53.13       49.59      1.67 o 
   1  -2   6      401.47      409.29      9.07 o 
   2  -2   6        8.12        7.77      1.07 o 
   3  -2   6      401.52      412.01     12.53 o 
   4  -2   6      215.27      216.78      8.39 o 
   5  -2   6       56.05       54.76      2.28 o 
   6  -2   6        9.15        6.19      1.36 o 
  -6  -1   6        4.12        6.56      1.23 o 
  -5  -1   6        0.74        1.48      1.27 o 
  -4  -1   6      119.01      138.39      4.57 o 
  -3  -1   6       12.46       14.36      1.21 o 
  -2  -1   6      509.85      507.20     14.09 o 
  -1  -1   6      273.83      252.38     17.42 o 
   0  -1   6      213.96      266.68     14.62 o 
   1  -1   6       45.13       89.52      2.83 o 
   2  -1   6        2.81        3.54      1.12 o 
   3  -1   6       46.45       53.53      2.71 o 
   4  -1   6        9.94        6.38      1.43 o 
   5  -1   6        4.40        4.28      1.35 o 
   6  -1   6       29.63       26.53      1.55 o 
  -6   0   6        6.64        8.87      1.33 o 
  -5   0   6        7.18       14.27      1.43 o 
  -4   0   6       38.35       35.76      1.60 o 
  -3   0   6      394.50      348.03     11.68 o 
  -2   0   6      552.03      542.59     14.56 o 
  -1   0   6      352.37      383.19      8.63 o 
   0   0   6     2306.87     2714.99     22.32 o 
   1   0   6        9.90        8.75      0.63 o 
   2   0   6        5.69        5.99      1.10 o 
   3   0   6       11.53       13.93      1.43 o 
   4   0   6      142.17      145.34      6.29 o 
   5   0   6      196.57      188.59      5.42 o 
  -6   1   6       38.62       42.56      1.77 o 
  -5   1   6       26.86       46.43      2.03 o 
  -4   1   6       33.82       35.21      1.92 o 
  -3   1   6       34.71       50.08      1.96 o 
  -2   1   6      239.43      246.10     10.03 o 
  -1   1   6      524.35      548.17     10.46 o 
   1   1   6       20.58       16.08      1.19 o 
   2   1   6      226.86      244.19      9.54 o 
   3   1   6       88.97       84.09      3.67 o 
   4   1   6      127.88      128.97      5.23 o 
   5   1   6       28.20       37.48      1.67 o 
  -6   2   6        0.14       17.96      1.48 o 
  -5   2   6       37.94       38.89      1.79 o 
  -4   2   6      101.06       83.86      3.50 o 
  -3   2   6      162.35      192.76      8.99 o 
  -2   2   6      140.57      146.38      5.41 o 
  -1   2   6      180.39      167.89     17.32 o 
   0   2   6      384.37      368.70      9.99 o 
   1   2   6      400.14      382.30      8.34 o 
   3   2   6       71.13       68.00      2.81 o 
   4   2   6       71.41       63.54      2.44 o 
   5   2   6        3.90        5.69      1.27 o 
  -6   3   6       17.84       23.37      1.63 o 
  -5   3   6       24.35       21.45      1.61 o 
  -4   3   6       99.76       91.25      3.76 o 
  -3   3   6        8.29       19.08      1.43 o 
  -2   3   6       10.31       11.68      1.17 o 
  -1   3   6      289.96      263.76      7.55 o 
   0   3   6      153.03      151.65      3.79 o 
   1   3   6      278.30      280.55      7.85 o 
   2   3   6      149.12      155.94      6.55 o 
   3   3   6       89.15       86.61      3.07 o 
   4   3   6        0.30       -0.07      1.23 o 
  -6   4   6       59.07       59.81      2.03 o 
  -5   4   6        9.28        8.82      1.41 o 
  -4   4   6       36.09       32.61      1.97 o 
  -3   4   6       93.46       99.34      3.88 o 
  -2   4   6       95.16      101.92      3.94 o 
  -1   4   6        2.05        2.65      0.83 o 
   0   4   6      214.41      209.02      5.74 o 
   1   4   6        6.83        8.82      0.93 o 
   2   4   6        4.23        6.53      1.30 o 
   3   4   6        3.33        2.83      1.27 o 
  -6   5   6       10.14       13.46      1.43 o 
  -5   5   6        3.55        2.65      1.35 o 
  -4   5   6       49.65       52.30      2.20 o 
  -3   5   6       20.58       19.11      1.51 o 
  -2   5   6      217.18      212.98      7.48 o 
  -1   5   6      291.29      306.44      7.60 o 
   0   5   6        4.12        2.41      1.19 o 
   1   5   6        4.62        5.56      0.82 o 
   2   5   6        5.09        4.43      1.32 o 
   3   5   6       18.07       18.93      1.39 o 
  -5   6   6        3.11        1.46      1.33 o 
  -4   6   6        9.03       10.60      1.57 o 
  -3   6   6      110.47      112.31      4.72 o 
  -2   6   6       77.41       77.99      2.77 o 
  -1   6   6       25.14       29.92      1.12 o 
   0   6   6       24.28       27.79      1.05 o 
   1   6   6        3.63        5.00      0.86 o 
   2   6   6       20.10       20.19      1.36 o 
  -4   7   6       18.87       15.17      1.48 o 
  -3   7   6       13.82       15.70      1.36 o 
  -2   7   6       44.57       44.21      1.82 o 
  -1   7   6       67.74       67.63      2.28 o 
   0   7   6       26.54       29.54      1.06 o 
   0  -9   7        0.97        0.70      0.81 o 
   1  -9   7        8.47        8.37      0.86 o 
   2  -9   7       42.51       43.99      1.72 o 
   3  -9   7       14.51       16.52      1.41 o 
   4  -9   7       12.05       12.15      1.36 o 
  -2  -8   7        3.20        2.59      1.15 o 
  -1  -8   7        6.66       10.98      1.84 o 
   0  -8   7        3.33        5.22      1.73 o 
   1  -8   7       22.27       24.59      1.07 o 
   2  -8   7       24.90       21.79      1.53 o 
   3  -8   7       14.53       12.61      1.43 o 
   4  -8   7        4.81        9.85      1.32 o 
   5  -8   7       11.34        9.61      1.36 o 
  -3  -7   7        6.99        7.80      1.19 o 
  -2  -7   7      123.53      133.06      4.40 o 
  -1  -7   7      165.18      154.57      3.77 o 
   0  -7   7       90.40       89.50      2.34 o 
   1  -7   7      128.18      120.07      6.10 o 
   2  -7   7       76.10       78.44      2.93 o 
   3  -7   7       47.73       47.43      2.10 o 
   4  -7   7       11.59       14.19      1.41 o 
   5  -7   7       10.64        7.19      1.41 o 
  -4  -6   7        2.20        6.63      1.17 o 
  -3  -6   7        7.10        7.13      1.26 o 
  -2  -6   7       49.12       46.11      1.82 o 
  -1  -6   7       26.76       28.37      1.04 o 
   0  -6   7      427.59      421.59      9.25 o 
   1  -6   7       35.41       45.90      1.63 o 
   2  -6   7        0.08       -0.31      1.32 o 
   3  -6   7        4.30        3.38      1.32 o 
   4  -6   7      160.66      155.26      5.68 o 
   5  -6   7      145.79      139.81      4.55 o 
   6  -6   7        3.66        8.17      1.32 o 
  -4  -5   7        9.09        9.58      1.30 o 
  -3  -5   7       94.69       86.38      3.09 o 
  -2  -5   7       86.95       82.36      3.33 o 
  -1  -5   7      358.31      336.71      8.06 o 
   0  -5   7       21.10       19.66      0.89 o 
   1  -5   7       22.51       22.20      1.20 o 
   2  -5   7      138.02      126.69      4.72 o 
   3  -5   7      138.07      139.96      6.92 o 
   4  -5   7        0.34       -1.26      1.30 o 
   5  -5   7       10.92        9.04      1.43 o 
   6  -5   7       20.72       19.68      1.48 o 
  -5  -4   7        5.61        3.80      1.26 o 
  -4  -4   7       17.26       19.15      1.48 o 
  -3  -4   7       46.74       39.23      2.06 o 
  -2  -4   7       25.58       52.92      2.27 o 
  -1  -4   7      184.82      187.32     12.67 o 
   0  -4   7        1.97        0.42      0.65 o 
   1  -4   7      335.25      333.38      7.88 o 
   2  -4   7      516.39      540.46     13.63 o 
   3  -4   7      407.33      377.81     11.05 o 
   4  -4   7      351.29      369.04      9.53 o 
   5  -4   7       38.40       37.69      1.79 o 
   6  -4   7        9.15       21.28      1.57 o 
  -5  -3   7       44.22       45.62      1.79 o 
  -4  -3   7       22.86       22.51      1.51 o 
  -3  -3   7        0.01        1.19      1.21 o 
  -2  -3   7      213.52      216.45      8.74 o 
  -1  -3   7      129.96      129.63      3.46 o 
   0  -3   7       29.36       31.15      1.02 o 
   1  -3   7      180.94      188.71      8.14 o 
   2  -3   7       57.49       53.99      2.58 o 
   3  -3   7       90.81       81.03      3.17 o 
   4  -3   7       48.71       45.85      1.91 o 
   5  -3   7       32.27       33.78      1.77 o 
   6  -3   7       17.18       18.34      1.51 o 
  -6  -2   7       25.12       24.17      1.42 o 
  -5  -2   7       29.06       36.54      1.70 o 
  -4  -2   7        9.80        4.29      1.32 o 
  -3  -2   7       95.52       92.23      3.81 o 
  -2  -2   7      233.33      247.83      9.80 o 
  -1  -2   7        0.66       -0.79      0.79 o 
   0  -2   7     1160.77     1181.88     24.19 o 
   1  -2   7     1004.72     1001.91     13.88 o 
   2  -2   7      169.81      170.87      8.51 o 
   3  -2   7       12.16       13.47      1.35 o 
   4  -2   7       14.37       11.96      1.46 o 
   5  -2   7       89.23       88.20      4.37 o 
   6  -2   7        8.66       10.40      1.36 o 
  -6  -1   7       12.24       11.04      1.35 o 
  -5  -1   7       88.14       79.41      2.90 o 
  -4  -1   7      106.65      108.47      4.03 o 
  -3  -1   7       19.99       21.62      1.38 o 
  -2  -1   7      282.31      276.27     10.53 o 
  -1  -1   7      506.22      460.51      9.57 o 
   0  -1   7      856.98      877.74     20.09 o 
   1  -1   7      151.49      159.59     20.77 o 
   2  -1   7       59.80       67.57      3.14 o 
   3  -1   7       76.10       82.47      3.36 o 
   4  -1   7       29.62       25.99      1.60 o 
   5  -1   7        4.93        5.86      1.35 o 
  -6   0   7       69.24       69.59      3.08 o 
  -5   0   7        2.29        2.59      1.27 o 
  -4   0   7       33.38       26.83      1.51 o 
  -3   0   7      518.91      520.11     13.45 o 
  -2   0   7      152.14      160.81      5.61 o 
  -1   0   7       92.63      104.00      4.43 o 
   0   0   7      856.15      961.33     13.69 o 
   1   0   7       27.80       24.96      0.98 o 
   2   0   7      231.00      240.17     10.02 o 
   3   0   7       11.72       12.43      1.46 o 
   4   0   7       17.16       18.99      1.48 o 
   5   0   7       17.30       25.93      1.58 o 
  -6   1   7       22.89       19.05      1.50 o 
  -5   1   7       60.83       63.42      2.56 o 
  -4   1   7        9.27        9.13      1.38 o 
  -3   1   7      141.83      143.21      5.11 o 
  -2   1   7        1.66        3.24      1.12 o 
  -1   1   7      340.37      322.33      9.08 o 
   0   1   7       64.14       62.52      3.00 o 
   1   1   7        1.34        2.28      0.96 o 
   2   1   7      100.64       93.13      3.85 o 
   3   1   7       56.89       49.61      2.12 o 
   4   1   7       10.69       12.85      1.48 o 
   5   1   7        7.02       16.93      1.46 o 
  -6   2   7       77.90       75.90      3.34 o 
  -5   2   7        0.21        3.83      1.30 o 
  -4   2   7      246.89      233.55      8.21 o 
  -3   2   7        9.93       11.50      1.32 o 
  -2   2   7        1.93       -1.43      1.43 o 
  -1   2   7      283.57      296.38      7.37 o 
   0   2   7        8.04        7.55      0.80 o 
   1   2   7      605.98      597.28     17.85 o 
   2   2   7      104.42      111.64      4.49 o 
   3   2   7        7.19        5.50      1.32 o 
   4   2   7        1.88        2.31      1.24 o 
  -6   3   7        2.54        4.03      1.30 o 
  -5   3   7       84.85       85.43      3.00 o 
  -4   3   7        3.41        2.65      1.39 o 
  -3   3   7       39.00       63.53      2.92 o 
  -2   3   7       49.61       54.52      2.22 o 
  -1   3   7       10.83        3.94      3.62 o 
   0   3   7      382.26      383.45      7.75 o 
   1   3   7      115.18      110.98      2.84 o 
   2   3   7       85.26       93.60      3.43 o 
   3   3   7       10.10        7.83      1.39 o 
   4   3   7        3.20        5.00      1.26 o 
  -6   4   7       90.74       91.27      3.36 o 
  -5   4   7        0.14       -0.77      1.32 o 
  -4   4   7        6.28        7.89      1.42 o 
  -2   4   7      119.88      116.37      4.21 o 
  -1   4   7      135.11      127.89      4.72 o 
   0   4   7        2.94        2.24      2.26 o 
   1   4   7      236.49      240.31      6.94 o 
   2   4   7       30.85       29.72      1.63 o 
   3   4   7        1.12        0.52      1.19 o 
  -5   5   7       68.45       69.24      3.38 o 
  -4   5   7      164.49      162.73      5.70 o 
  -3   5   7       14.13        9.16      1.38 o 
  -2   5   7        6.14        7.35      1.32 o 
  -1   5   7       52.76       77.57      2.14 o 
   0   5   7      312.89      309.20      5.27 o 
   1   5   7       24.54       26.96      1.04 o 
   2   5   7        1.01        0.37      1.19 o 
  -5   6   7       10.92       12.12      1.38 o 
  -4   6   7        2.75        3.08      1.39 o 
  -3   6   7       19.33       21.37      1.55 o 
  -2   6   7        0.05        1.54      1.17 o 
  -1   6   7       22.12       23.72      1.24 o 
   0   6   7       13.30       10.59      1.11 o 
   1   6   7       13.00       11.90      1.09 o 
  -4   7   7       16.36       16.19      1.36 o 
  -3   7   7        3.28        2.40      1.20 o 
  -2   7   7       22.02       21.19      1.43 o 
  -1   7   7       53.44       50.86      1.65 o 
   0   7   7       39.85       45.35      2.38 o 
   0  -9   8       59.70       53.88      1.50 o 
   1  -9   8        1.12        0.03      0.81 o 
   2  -9   8       36.45       34.33      1.57 o 
   3  -9   8        3.37        4.27      1.23 o 
  -2  -8   8        9.59        6.50      1.23 o 
  -1  -8   8       44.20       45.88      2.52 o 
   0  -8   8      102.62       99.31      3.80 o 
   1  -8   8      247.97      234.09      4.15 o 
   2  -8   8        0.48        1.11      1.24 o 
   3  -8   8        1.61        1.14      1.26 o 
   4  -8   8        0.55        1.27      1.21 o 
  -3  -7   8        5.56        5.77      1.15 o 
  -2  -7   8       17.95       16.30      1.39 o 
  -1  -7   8      193.15      181.42      3.89 o 
   0  -7   8      119.57      118.10      5.45 o 
   1  -7   8        1.35        1.37      0.83 o 
   2  -7   8       76.30       66.21      2.77 o 
   3  -7   8       28.07       24.82      1.61 o 
   4  -7   8        7.52        8.94      1.38 o 
   5  -7   8        2.00        3.89      1.26 o 
  -3  -6   8       35.22       37.46      1.63 o 
  -2  -6   8       90.97       83.90      2.78 o 
  -1  -6   8      108.18      108.31      3.66 o 
   0  -6   8      169.80      158.38      5.47 o 
   1  -6   8      150.58      166.17      5.21 o 
   2  -6   8       86.34       87.64      3.42 o 
   3  -6   8        0.86        2.68      1.21 o 
   4  -6   8       71.34       69.48      2.62 o 
   5  -6   8        2.91        2.83      1.33 o 
  -4  -5   8       44.47       44.95      1.67 o 
  -3  -5   8        6.57        6.58      1.33 o 
  -2  -5   8       48.75       42.84      1.76 o 
  -1  -5   8        1.30        1.88      0.84 o 
   0  -5   8       89.21       85.52      4.25 o 
   1  -5   8       32.91       29.01      1.02 o 
   2  -5   8        6.33        2.84      1.32 o 
   3  -5   8       86.91       73.78      2.88 o 
   4  -5   8       16.56       14.46      1.50 o 
   5  -5   8        1.98        1.76      1.33 o 
  -5  -4   8       23.23       19.48      1.41 o 
  -4  -4   8       48.75       52.77      2.22 o 
  -3  -4   8      158.57      135.69      5.75 o 
  -2  -4   8      140.66      186.78      7.37 o 
  -1  -4   8       51.69       55.64      1.59 o 
   0  -4   8       44.40       44.45      1.72 o 
   1  -4   8      235.98      260.13      6.70 o 
   2  -4   8      316.17      307.75     10.28 o 
   3  -4   8       24.94       31.71      1.76 o 
   4  -4   8       23.59       21.84      1.57 o 
   5  -4   8       54.27       58.56      2.32 o 
   6  -4   8       11.86       14.19      1.43 o 
  -5  -3   8       40.46       38.56      1.66 o 
  -4  -3   8      257.09      233.91      6.41 o 
  -3  -3   8        0.01       -0.03      1.20 o 
  -2  -3   8       11.91       30.62      1.42 o 
  -1  -3   8       14.05       15.36      0.94 o 
   0  -3   8       54.48       50.17      1.46 o 
   1  -3   8      306.40      293.04      7.49 o 
   2  -3   8        8.09        7.46      1.24 o 
   3  -3   8      223.17      199.33      8.56 o 
   4  -3   8       81.54       66.36      2.81 o 
   5  -3   8       13.96       13.41      1.60 o 
  -5  -2   8       32.16       40.25      1.70 o 
  -4  -2   8        0.74        1.19      1.20 o 
  -3  -2   8       55.93       49.73      2.12 o 
  -2  -2   8     1055.17     1048.84     18.51 o 
  -1  -2   8       56.20       42.33      1.34 o 
   0  -2   8       73.87      116.84      7.77 o 
   1  -2   8       19.28       18.79      1.99 o 
   2  -2   8      533.42      519.61     13.38 o 
   3  -2   8      550.42      555.08     12.51 o 
   4  -2   8       27.16       24.25      1.66 o 
   5  -2   8       54.52       64.48      2.35 o 
  -6  -1   8        1.58        2.38      1.17 o 
  -5  -1   8       24.75       26.52      1.60 o 
  -4  -1   8       49.31       44.29      2.10 o 
  -3  -1   8      228.21      225.06      8.73 o 
  -2  -1   8       37.57       41.30      1.84 o 
  -1  -1   8      242.72      221.33      6.62 o 
   0  -1   8        8.98       20.77      0.78 o 
   2  -1   8        3.82        1.66      1.23 o 
   3  -1   8       11.11       61.56      2.85 o 
   4  -1   8       55.78       56.16      2.26 o 
   5  -1   8       24.97       30.12      1.66 o 
  -6   0   8       26.38       24.22      1.48 o 
  -5   0   8       83.47      101.48      4.41 o 
  -4   0   8       13.08       13.75      1.48 o 
  -3   0   8      544.96      500.73     12.73 o 
  -2   0   8      315.72      295.18     10.66 o 
  -1   0   8       41.62       41.14      1.30 o 
   0   0   8      125.61      159.70      8.32 o 
   1   0   8      333.82      318.27      7.86 o 
   2   0   8      296.70      267.19     11.18 o 
   3   0   8        4.84       -2.90      2.90 o 
   4   0   8        2.44        3.81      1.42 o 
   5   0   8        3.99        7.38      1.32 o 
  -6   1   8       16.74       14.55      1.48 o 
  -5   1   8        0.03        0.90      1.26 o 
  -4   1   8      141.30      128.11      6.16 o 
  -3   1   8       87.17       92.21      3.89 o 
  -2   1   8        0.54        1.60      1.09 o 
  -1   1   8      113.77      122.55     10.28 o 
   0   1   8       10.48       19.16      2.57 o 
   1   1   8      312.38      312.20      7.41 o 
   2   1   8      112.47      108.62      4.38 o 
   3   1   8      118.75      114.16      3.81 o 
   4   1   8       62.45       64.63      2.44 o 
  -6   2   8       59.06       59.12      1.97 o 
  -5   2   8       60.80       66.93      2.53 o 
  -4   2   8        0.51        0.90      1.27 o 
  -3   2   8      125.85      188.69      7.99 o 
  -2   2   8       70.83       56.79      2.69 o 
  -1   2   8      329.69      313.50      7.32 o 
   0   2   8        4.74        0.57      1.98 o 
   1   2   8        5.27        4.71      0.93 o 
   2   2   8      134.70      138.82      6.23 o 
   3   2   8       15.48       13.16      1.48 o 
   4   2   8       10.98       10.98      1.32 o 
  -6   3   8       15.50       14.59      1.46 o 
  -5   3   8       11.86       11.65      1.46 o 
  -4   3   8      285.58      255.67      7.25 o 
  -3   3   8       96.55      104.82      3.97 o 
  -2   3   8      100.01       98.46      3.61 o 
  -1   3   8        2.28       -5.83      5.83 o 
   0   3   8      262.20      263.86      6.14 o 
   1   3   8      492.09      479.65      7.26 o 
   2   3   8       17.55       34.68      1.64 o 
   3   3   8       86.12       83.31      3.67 o 
  -5   4   8       92.58      101.76      3.89 o 
  -4   4   8        0.01       -0.58      1.29 o 
  -3   4   8       64.30       69.97      2.95 o 
  -2   4   8       49.82       47.65      2.13 o 
  -1   4   8        2.90        1.52      4.08 o 
   0   4   8       60.56       56.95      3.17 o 
   1   4   8        5.79        3.65      0.90 o 
   2   4   8       36.98       39.60      1.75 o 
   3   4   8        0.01        0.90      1.12 o 
  -5   5   8       35.18       30.83      1.66 o 
  -4   5   8      150.35      153.02      4.89 o 
  -3   5   8       85.73       83.52      2.89 o 
  -2   5   8       17.16       14.30      1.48 o 
  -1   5   8       25.49       25.44      1.04 o 
   0   5   8       29.07       29.96      1.16 o 
   1   5   8        5.81        8.68      0.93 o 
   2   5   8        0.01        0.33      1.17 o 
  -4   6   8       18.13       17.32      1.50 o 
  -3   6   8        4.51        7.67      1.33 o 
  -2   6   8        0.05        0.65      1.20 o 
  -1   6   8        4.32        4.23      0.86 o 
   0   6   8       26.78       31.64      1.93 o 
  -2   7   8        0.51        1.94      1.11 o 
   0  -9   9       43.36       44.86      1.32 o 
   1  -9   9       18.48       20.50      0.97 o 
   2  -9   9        4.59        5.83      1.24 o 
   3  -9   9       30.36       31.07      1.53 o 
  -1  -8   9       27.79       25.44      1.06 o 
   0  -8   9       34.20       33.23      1.14 o 
   1  -8   9       21.20       23.21      1.80 o 
   2  -8   9       53.55       50.26      2.01 o 
   3  -8   9        5.27        5.64      1.30 o 
   4  -8   9        1.94        3.36      1.23 o 
  -2  -7   9       11.55       10.58      1.30 o 
  -1  -7   9       24.44       24.97      1.15 o 
   0  -7   9       74.91       67.47      1.86 o 
   1  -7   9       68.24       67.66      3.20 o 
   2  -7   9       81.36       71.92      2.83 o 
   3  -7   9       23.69       22.37      1.51 o 
   4  -7   9        5.89       10.54      1.38 o 
   5  -7   9        7.44        6.31      1.32 o 
  -3  -6   9       44.95       49.38      1.81 o 
  -2  -6   9       37.64       34.38      1.60 o 
  -1  -6   9       19.26       16.63      0.99 o 
   0  -6   9      223.15      217.39      4.91 o 
   1  -6   9       45.01       40.79      2.04 o 
   2  -6   9       99.01       93.66      3.30 o 
   3  -6   9       35.88       38.86      1.66 o 
   4  -6   9       21.27       19.05      1.55 o 
   5  -6   9        0.12        0.52      1.19 o 
  -4  -5   9       50.80       49.89      1.81 o 
  -3  -5   9       72.47       65.40      2.34 o 
  -2  -5   9        0.04        0.71      1.17 o 
  -1  -5   9        0.05       -0.72      0.86 o 
   0  -5   9       72.10       70.33      2.09 o 
   1  -5   9       20.64       24.75      1.32 o 
   2  -5   9       27.73       26.38      1.60 o 
   3  -5   9       29.90       25.76      1.55 o 
   4  -5   9       80.36       78.68      2.93 o 
   5  -5   9        0.01        0.34      1.30 o 
  -4  -4   9        0.43        0.49      1.20 o 
  -3  -4   9        5.12        1.53      1.36 o 
  -2  -4   9      255.70      243.48      7.94 o 
  -1  -4   9      988.66      945.66     18.94 o 
   0  -4   9       58.23       51.30      1.68 o 
   1  -4   9        4.24        6.45      0.80 o 
   2  -4   9      225.56      234.25      8.42 o 
   3  -4   9      489.96      460.10     10.39 o 
   4  -4   9        1.71        0.39      1.35 o 
   5  -4   9       45.40       46.60      1.82 o 
  -5  -3   9        1.82        4.13      1.20 o 
  -4  -3   9       23.85       22.38      1.55 o 
  -3  -3   9       31.92       28.54      1.57 o 
  -2  -3   9       52.17       95.13      3.86 o 
  -1  -3   9       31.10       28.65      1.03 o 
   0  -3   9       22.55       22.08      0.92 o 
   1  -3   9      100.68       99.16      3.79 o 
   2  -3   9       33.96       30.36      1.61 o 
   3  -3   9       98.43       97.06      3.79 o 
   4  -3   9       27.61       21.00      1.67 o 
   5  -3   9       52.61       51.84      1.97 o 
  -5  -2   9       56.35       61.62      2.22 o 
  -4  -2   9      213.04      201.74      6.18 o 
  -3  -2   9      135.41      129.01      6.28 o 
  -2  -2   9     1277.49     1217.84     19.06 o 
  -1  -2   9      138.85      117.99      3.35 o 
   0  -2   9        8.30        9.10      0.82 o 
   1  -2   9        5.02       20.71      6.96 o 
   2  -2   9      203.94      202.85      8.48 o 
   3  -2   9       10.04        9.26      1.48 o 
   4  -2   9        0.39        0.55      1.38 o 
   5  -2   9        8.83       10.82      1.46 o 
  -5  -1   9       98.98       97.30      3.88 o 
  -4  -1   9        0.02        0.65      1.20 o 
  -3  -1   9      427.73      400.16     10.37 o 
  -2  -1   9      130.78      129.06      4.80 o 
  -1  -1   9      290.01      292.67     13.92 o 
   0  -1   9       33.94       36.83      1.45 o 
   1  -1   9        0.56        0.24      1.32 o 
   2  -1   9       32.51       21.14      2.06 o 
   3  -1   9       91.72       88.04      3.33 o 
   4  -1   9      154.22      174.48      5.33 o 
   5  -1   9       51.70       61.95      2.88 o 
  -6   0   9       33.94       33.75      1.60 o 
  -5   0   9      126.95      143.42      4.62 o 
  -4   0   9       27.93       27.37      1.63 o 
  -2   0   9      310.93      313.21     10.30 o 
  -1   0   9      156.87      153.23     11.52 o 
   0   0   9       47.97       52.01      1.64 o 
   1   0   9       17.84       12.11      2.48 o 
   2   0   9      454.10      439.07     11.11 o 
   3   0   9       22.91       19.73      1.63 o 
   4   0   9       58.87       58.23      2.23 o 
  -6   1   9       56.76       44.74      1.79 o 
  -5   1   9        1.65        0.55      1.32 o 
  -4   1   9       27.36       24.38      1.51 o 
  -3   1   9      368.15      345.53      9.68 o 
  -2   1   9       88.54       76.49      3.27 o 
  -1   1   9        3.96        5.07      1.08 o 
   0   1   9      266.71      290.67      7.07 o 
   1   1   9      129.12      132.01      4.86 o 
   2   1   9      138.05      133.13      6.53 o 
   3   1   9       13.38       16.09      1.51 o 
   4   1   9       54.65       58.75      2.12 o 
  -6   2   9       33.29       33.63      1.63 o 
  -5   2   9        0.07        5.36      1.38 o 
  -4   2   9       81.09       77.58      2.99 o 
  -3   2   9        9.79        9.20      1.41 o 
  -2   2   9       14.69       14.77      1.48 o 
  -1   2   9        9.02        2.39      1.01 o 
   0   2   9       18.90       16.10      5.24 o 
   1   2   9      228.48      224.80      5.41 o 
   2   2   9       23.74       52.37      2.19 o 
   3   2   9       74.53       69.76      2.46 o 
   4   2   9        2.49       -0.18      1.17 o 
  -5   3   9        2.02        2.57      1.32 o 
  -4   3   9       31.13       26.01      1.66 o 
  -3   3   9       91.70       93.74      3.36 o 
  -2   3   9       62.06       58.00      2.44 o 
  -1   3   9      101.44       93.46      4.13 o 
   0   3   9       79.69       74.07      3.65 o 
   1   3   9        7.66        8.20      0.90 o 
   2   3   9        4.90       10.26      1.38 o 
   3   3   9        2.49        0.73      1.24 o 
  -5   4   9       13.21       15.36      1.38 o 
  -4   4   9       57.84       52.23      2.19 o 
  -3   4   9       69.54       75.47      2.88 o 
  -2   4   9        0.23       -0.90      1.23 o 
  -1   4   9       56.45       57.06      7.67 o 
   0   4   9       24.80       23.18      1.07 o 
   1   4   9        0.42        0.14      0.84 o 
   2   4   9        2.43        5.09      1.26 o 
  -5   5   9       16.37       14.79      2.00 o 
  -4   5   9        0.01       -1.45      1.45 o 
  -3   5   9       42.11       40.69      1.87 o 
  -2   5   9        1.30       -1.30      1.30 o 
  -1   5   9        5.59        6.03      1.38 o 
   0   5   9       32.06       28.64      1.11 o 
   1   5   9        1.14        0.69      0.81 o 
  -3   6   9       11.90        8.07      1.29 o 
  -2   6   9       53.36       49.68      1.87 o 
  -1   6   9       10.78       16.20      1.12 o 
   1  -9  10       23.78       24.35      2.10 o 
   2  -9  10        0.56        1.26      1.15 o 
  -1  -8  10       77.59       78.90      2.35 o 
   0  -8  10       40.15       35.99      2.93 o 
   1  -8  10        0.02        0.37      0.80 o 
   2  -8  10       27.49       26.51      1.51 o 
   3  -8  10        8.20       10.89      1.32 o 
   4  -8  10        4.43        6.22      1.23 o 
  -2  -7  10       29.25       28.33      1.48 o 
  -1  -7  10        5.73        7.13      0.89 o 
   0  -7  10       88.40       84.11      2.88 o 
   1  -7  10        3.95        3.59      0.85 o 
   2  -7  10        7.26        7.70      1.41 o 
   3  -7  10        0.03        1.82      1.21 o 
   4  -7  10        2.80        5.57      1.27 o 
  -3  -6  10        2.06        3.19      1.14 o 
  -2  -6  10       27.73       27.10      1.51 o 
  -1  -6  10      389.18      367.38      5.39 o 
   0  -6  10      127.78      122.91      5.67 o 
   1  -6  10       11.36       17.94      1.00 o 
   2  -6  10       47.21       52.79      2.32 o 
   3  -6  10       19.78       22.92      1.54 o 
   4  -6  10       11.51       10.36      1.48 o 
   5  -6  10        0.32       -0.76      1.21 o 
  -4  -5  10       18.22       21.89      1.33 o 
  -3  -5  10        5.93        6.17      1.26 o 
  -2  -5  10        0.02        0.76      1.20 o 
  -1  -5  10        0.54       -0.84      0.84 o 
   0  -5  10        9.18        9.65      0.89 o 
   1  -5  10      200.35      222.52      5.30 o 
   2  -5  10       80.13       66.80      2.84 o 
   3  -5  10        3.93        1.21      1.32 o 
   4  -5  10       21.94       29.32      1.66 o 
   5  -5  10        3.72        0.18      1.33 o 
  -4  -4  10       51.02       58.10      2.00 o 
  -3  -4  10        0.13       -1.07      1.21 o 
  -2  -4  10      213.58      207.52      6.56 o 
  -1  -4  10        4.62        6.38      0.88 o 
   0  -4  10       68.60       63.97      2.01 o 
   1  -4  10        2.39       16.31      4.17 o 
   2  -4  10       59.81       50.26      2.12 o 
   3  -4  10       35.84       48.43      2.03 o 
   4  -4  10       18.59       17.69      1.57 o 
   5  -4  10        1.32        1.08      1.33 o 
  -5  -3  10        0.22       -0.12      1.17 o 
  -4  -3  10       11.11        7.24      1.32 o 
  -3  -3  10        4.10        2.63      1.30 o 
  -2  -3  10       51.39       72.38      2.86 o 
  -1  -3  10      203.58      187.43      5.39 o 
   0  -3  10      208.57      215.02      6.05 o 
   1  -3  10      152.78      138.66      4.84 o 
   2  -3  10       16.81       15.39      1.48 o 
   3  -3  10       11.54       26.03      1.61 o 
   4  -3  10        4.09        4.63      1.41 o 
   5  -3  10       46.34       52.50      1.94 o 
  -5  -2  10       73.47       75.01      3.08 o 
  -4  -2  10       53.39       52.24      2.18 o 
  -3  -2  10        0.74        2.16      1.23 o 
  -2  -2  10      230.13      240.29      8.59 o 
  -1  -2  10      114.37      106.90      2.90 o 
   0  -2  10       43.38       39.81      1.39 o 
   1  -2  10       26.58       30.82      1.14 o 
   2  -2  10       29.15       22.54      1.66 o 
   3  -2  10       56.71       58.84      2.44 o 
   4  -2  10       40.58       38.77      1.79 o 
   5  -2  10        0.30       -1.42      1.42 o 
  -5  -1  10       71.76       73.10      3.24 o 
  -4  -1  10        4.75        1.60      1.41 o 
  -3  -1  10       86.38       81.69      3.24 o 
  -2  -1  10      569.22      554.07     12.32 o 
  -1  -1  10        7.57       10.12      0.94 o 
   0  -1  10      166.26      211.71     10.18 o 
   1  -1  10       52.11       41.51      1.35 o 
   3  -1  10       28.19       27.30      1.63 o 
   4  -1  10        0.39        0.50      1.36 o 
  -5   0  10       10.51       15.53      1.41 o 
  -4   0  10       13.37       14.99      1.41 o 
  -3   0  10      539.63      528.45     10.77 o 
  -2   0  10        1.69       74.77      3.23 o 
  -1   0  10      112.99      114.94      3.04 o 
   0   0  10        0.87       -0.66      0.82 o 
   1   0  10       45.18       34.53      1.19 o 
   2   0  10        4.02       -1.61      1.61 o 
   3   0  10       53.95       48.67      2.07 o 
   4   0  10       36.93       38.56      1.77 o 
  -5   1  10       24.02       27.32      1.58 o 
  -4   1  10        1.79       -0.40      1.29 o 
  -3   1  10       14.50       34.32      1.61 o 
  -2   1  10      125.65      120.67      4.38 o 
  -1   1  10       52.06       38.05      1.43 o 
   0   1  10       80.57       77.64      4.61 o 
   1   1  10      176.30      173.06      4.77 o 
   2   1  10        1.53       -1.41      1.41 o 
   3   1  10        7.07        0.73      1.55 o 
   4   1  10        0.28       -0.78      1.21 o 
  -5   2  10        4.13        5.52      1.36 o 
  -4   2  10       18.33       14.37      1.45 o 
  -3   2  10       63.62       65.66      2.58 o 
  -2   2  10      119.42      118.34      5.46 o 
  -1   2  10       16.97       16.78      1.00 o 
   0   2  10      402.18      395.47      6.57 o 
   1   2  10       58.99       62.71      1.79 o 
   2   2  10      109.80      131.38      4.75 o 
   3   2  10        2.64        1.58      1.24 o 
  -5   3  10        1.13        0.86      1.29 o 
  -4   3  10       23.52       21.24      1.55 o 
  -3   3  10        2.49        1.85      1.29 o 
  -2   3  10       63.23       62.37      2.43 o 
  -1   3  10      136.26      128.03      3.76 o 
   0   3  10       18.51       15.95      1.05 o 
   1   3  10        2.94        4.48      0.89 o 
   2   3  10        5.80        5.46      1.30 o 
  -5   4  10        0.62        0.35      1.19 o 
  -4   4  10       28.23       24.11      1.55 o 
  -3   4  10       74.72       78.02      3.84 o 
  -2   4  10        5.49        5.42      1.30 o 
  -1   4  10      170.30      174.36      9.60 o 
   0   4  10        2.39        3.15      0.84 o 
   1   4  10        6.72        8.37      0.90 o 
  -4   5  10        1.88        1.04      1.29 o 
  -3   5  10        3.07        0.08      1.50 o 
  -2   5  10       88.99       79.06      3.38 o 
  -1   5  10       10.28       10.90      0.93 o 
   0   5  10        0.74       -0.83      0.83 o 
   0  -8  11       57.90       55.75      1.85 o 
   1  -8  11        0.88        0.84      1.19 o 
   2  -8  11        0.03       -0.80      1.20 o 
   3  -8  11        9.56        9.90      1.33 o 
  -2  -7  11       37.07       40.36      1.57 o 
  -1  -7  11       19.80       18.77      2.88 o 
   0  -7  11        0.66       -0.82      0.82 o 
   1  -7  11        8.83        9.33      0.88 o 
   2  -7  11       59.60       53.62      2.09 o 
   3  -7  11        1.44        1.04      1.26 o 
   4  -7  11        1.67        1.92      1.27 o 
  -3  -6  11       15.46       19.38      1.33 o 
  -2  -6  11        0.43       -0.23      1.15 o 
  -1  -6  11       17.89       15.14      1.06 o 
   0  -6  11        9.18       10.62      0.86 o 
   1  -6  11       54.00       52.69      2.42 o 
   2  -6  11       37.14       36.46      1.70 o 
   3  -6  11       39.53       41.22      1.70 o 
   4  -6  11        5.05        7.24      1.35 o 
  -3  -5  11        9.34       10.60      1.30 o 
  -2  -5  11        1.66        3.97      1.24 o 
  -1  -5  11       72.82       69.30      1.88 o 
   0  -5  11       69.53       69.93      1.87 o 
   1  -5  11      217.71      209.67     10.56 o 
   2  -5  11       92.60       97.40      3.26 o 
   3  -5  11        0.00        0.90      1.32 o 
   4  -5  11       20.45       20.42      1.53 o 
  -4  -4  11       50.33       53.39      1.85 o 
  -3  -4  11        0.33       -1.19      1.19 o 
  -2  -4  11       45.28       51.62      2.09 o 
  -1  -4  11      183.17      163.83      4.55 o 
   0  -4  11      155.47      138.98      4.41 o 
   1  -4  11       76.23       76.84      2.04 o 
   2  -4  11       38.97       35.57      1.72 o 
   3  -4  11       61.79       73.81      2.71 o 
   4  -4  11        0.12        2.01      1.33 o 
  -4  -3  11        2.67        1.86      1.19 o 
  -3  -3  11       49.22       51.13      2.12 o 
  -2  -3  11      137.46      142.17      5.89 o 
  -1  -3  11      134.90      125.57      3.43 o 
   0  -3  11        3.62        7.14      1.68 o 
   1  -3  11       34.13       49.74      2.11 o 
   2  -3  11      154.67      163.08      6.67 o 
   3  -3  11       14.53       13.34      1.48 o 
   4  -3  11       41.12       41.31      1.73 o 
  -5  -2  11        2.19        3.58      1.20 o 
  -4  -2  11       34.22       33.21      1.67 o 
  -3  -2  11      190.58      188.91      6.04 o 
  -2  -2  11       42.59       68.42      2.68 o 
  -1  -2  11       99.18       86.56      2.42 o 
   0  -2  11       48.94       54.19      1.87 o 
   1  -2  11        2.86        4.74      1.44 o 
   2  -2  11        2.87       -1.91      1.91 o 
   3  -2  11       92.51       86.57      4.15 o 
   4  -2  11        1.29        0.62      1.35 o 
  -5  -1  11       77.01       81.77      3.15 o 
  -4  -1  11        3.35        2.58      1.30 o 
  -3  -1  11      178.15      173.48      5.98 o 
  -2  -1  11       60.99       77.81      3.19 o 
  -1  -1  11       63.21       57.99      1.58 o 
   0  -1  11        9.30       25.51      1.06 o 
   1  -1  11       86.20       81.62      3.03 o 
   2  -1  11       83.69       83.90      3.18 o 
   3  -1  11       15.00       14.65      1.50 o 
   4  -1  11        5.30        5.16      1.32 o 
  -5   0  11        0.05        2.25      1.23 o 
  -4   0  11      156.99      146.69      4.74 o 
  -3   0  11       11.36       14.67      1.45 o 
  -2   0  11       44.28       44.08      2.01 o 
  -1   0  11        3.36       -1.05      1.05 o 
   0   0  11       13.65       16.61      1.00 o 
   1   0  11       43.38       44.37      1.33 o 
   2   0  11      145.08      123.05      5.34 o 
   3   0  11       11.18       -2.52      2.52 o 
   4   0  11       18.60       18.20      1.46 o 
  -5   1  11       30.51       40.85      1.69 o 
  -4   1  11        6.26        5.89      1.32 o 
  -3   1  11        6.38       15.23      1.39 o 
  -2   1  11       18.93       18.74      1.73 o 
  -1   1  11       92.99       78.71      2.08 o 
   0   1  11       33.71       37.74      1.21 o 
   1   1  11       38.39       37.41      1.24 o 
   2   1  11        1.80       -1.96      1.96 o 
   3   1  11        3.52        2.35      1.32 o 
  -5   2  11       32.60       30.45      1.61 o 
  -4   2  11       40.43       38.02      1.70 o 
  -3   2  11       13.98       25.26      1.54 o 
  -2   2  11       63.04       61.73      2.49 o 
  -1   2  11        4.27        0.49      0.99 o 
   0   2  11      112.18      109.60      7.22 o 
   1   2  11        0.41        0.14      1.81 o 
   2   2  11        0.05       27.31      1.66 o 
  -3   3  11        9.40       17.79      1.43 o 
  -2   3  11        4.08        4.88      1.30 o 
  -1   3  11       83.73       79.06      7.67 o 
   0   3  11       16.52       11.81      1.25 o 
   1   3  11       27.87       33.09      1.17 o 
   2   3  11       27.65       33.11      1.58 o 
  -4   4  11       20.11       19.45      1.77 o 
  -3   4  11        7.21        8.50      1.32 o 
  -2   4  11        0.02        0.01      1.19 o 
  -1   4  11        0.07        8.30      6.55 o 
   0   4  11       25.10       24.30      1.08 o 
   1   4  11       73.27       79.10      1.96 o 
  -2   5  11        0.14       -0.07      1.17 o 
  -1   5  11        4.88       14.06      0.90 o 
   0  -8  12       54.73       56.26      1.74 o 
   1  -8  12        0.19       -0.31      0.76 o 
   2  -8  12        0.52        0.92      1.11 o 
  -1  -7  12       19.99       20.86      0.96 o 
   0  -7  12        6.75        8.90      1.32 o 
   1  -7  12       13.30       22.18      1.53 o 
   2  -7  12       10.17        8.41      1.39 o 
   3  -7  12        5.89        5.16      1.30 o 
  -2  -6  12        0.68       -1.14      1.15 o 
  -1  -6  12       10.22       11.56      1.11 o 
   0  -6  12        5.99        5.01      0.87 o 
   1  -6  12        4.41        9.21      0.89 o 
   2  -6  12        1.57        1.54      1.26 o 
   3  -6  12       26.69       21.57      1.51 o 
   4  -6  12        2.95       12.50      1.42 o 
  -3  -5  12        0.20       -0.31      1.15 o 
  -2  -5  12       17.00       17.48      1.35 o 
  -1  -5  12       16.35       15.36      1.53 o 
   0  -5  12        9.37       10.23      1.00 o 
   1  -5  12       19.20       15.37      0.94 o 
   2  -5  12       63.77       72.30      2.62 o 
   3  -5  12       26.83       29.57      1.63 o 
   4  -5  12        5.79        5.18      1.36 o 
  -3  -4  12        8.35       11.51      1.29 o 
  -2  -4  12        3.36        6.88      1.24 o 
  -1  -4  12       19.62       16.41      0.98 o 
   0  -4  12        1.38        0.19      0.85 o 
   1  -4  12       68.51       80.45      2.10 o 
   2  -4  12       11.17       12.40      1.45 o 
   3  -4  12       23.98       36.83      1.77 o 
   4  -4  12       50.52       50.70      1.91 o 
  -4  -3  12       87.42       97.43      3.29 o 
  -3  -3  12       19.13       19.84      1.45 o 
  -2  -3  12      130.55      125.62      4.86 o 
  -1  -3  12        0.52        0.08      0.82 o 
   0  -3  12      110.42       97.07      2.94 o 
   1  -3  12        0.79       18.33      2.75 o 
   2  -3  12       93.29       95.29      4.61 o 
   3  -3  12       47.47       47.07      1.97 o 
   4  -3  12        7.92        8.23      1.36 o 
  -4  -2  12       14.02       17.26      1.35 o 
  -3  -2  12       91.17       90.79      4.18 o 
  -2  -2  12      215.11      205.77      6.52 o 
  -1  -2  12       20.35       20.84      1.02 o 
   0  -2  12        0.13       82.62      2.17 o 
   1  -2  12        7.29       10.10      2.30 o 
   2  -2  12       34.93       30.09      2.10 o 
   3  -2  12       36.31       59.60      2.22 o 
   4  -2  12       57.07       61.14      2.87 o 
  -4  -1  12      100.24       99.76      3.67 o 
  -3  -1  12       23.77       26.85      1.61 o 
  -2  -1  12       25.49       26.21      1.53 o 
  -1  -1  12       44.34       34.54      1.17 o 
   0  -1  12       39.38       42.53      1.33 o 
   1  -1  12        2.06        1.22      0.89 o 
   2  -1  12        0.07       -1.53      1.53 o 
   3  -1  12       43.90       49.40      1.94 o 
  -4   0  12        5.87        4.90      1.35 o 
  -3   0  12       25.06       32.38      1.69 o 
  -2   0  12       22.82       37.09      1.79 o 
  -1   0  12        0.04       -1.07      1.07 o 
   0   0  12        0.77       -0.08      0.83 o 
   1   0  12       45.82       50.24      1.40 o 
   3   0  12        3.65        2.23      1.50 o 
  -4   1  12       26.24       24.91      1.54 o 
  -3   1  12        2.26        6.17      1.30 o 
  -2   1  12       30.15       27.50      1.60 o 
  -1   1  12        7.06        5.79      0.89 o 
   0   1  12       24.30       29.47      1.32 o 
   1   1  12       38.89       34.38      1.46 o 
   2   1  12       95.16       98.06      3.84 o 
  -4   2  12        2.96        1.81      1.27 o 
  -3   2  12      159.51      145.69      4.55 o 
  -2   2  12       40.60       38.12      1.79 o 
  -1   2  12        1.31        0.29      1.16 o 
   0   2  12       24.24       25.36      1.60 o 
   1   2  12      251.78      238.39     10.94 o 
   2   2  12       24.89       39.41      1.67 o 
  -4   3  12        2.25        2.15      1.27 o 
  -3   3  12        4.08       11.35      1.38 o 
  -2   3  12        0.28       -1.20      1.20 o 
  -1   3  12        6.62        7.22      0.91 o 
   0   3  12       20.45       14.59      1.17 o 
   1   3  12       40.29       38.70      1.17 o 
  -3   4  12       37.00       34.18      1.55 o 
  -2   4  12        0.08        1.46      1.17 o 
  -1   4  12        0.21       -0.66      0.81 o 
   0  -7  13        4.12        2.33      0.84 o 
   1  -7  13        6.83       17.32      0.93 o 
   2  -7  13        0.39        0.96      1.20 o 
  -2  -6  13        6.10        5.98      1.17 o 
  -1  -6  13        1.53        1.67      0.81 o 
   0  -6  13       24.24       23.76      1.27 o 
   1  -6  13        2.42        2.91      0.83 o 
   2  -6  13       13.22       13.14      1.39 o 
   3  -6  13        0.65       -0.09      1.21 o 
  -2  -5  13        0.05       -0.01      1.12 o 
  -1  -5  13       86.89       87.41      2.88 o 
   0  -5  13       41.66       40.61      1.60 o 
   1  -5  13        6.79        4.65      0.86 o 
   2  -5  13       51.89       48.40      1.96 o 
   3  -5  13       44.75       44.45      1.79 o 
  -3  -4  13        1.42        2.10      1.15 o 
  -2  -4  13       43.26       48.98      1.92 o 
  -1  -4  13        0.33       -0.84      0.84 o 
   0  -4  13       13.78       16.08      0.98 o 
   1  -4  13      109.01      132.84      3.39 o 
   2  -4  13       28.55       26.38      1.63 o 
   3  -4  13        2.01        4.87      1.32 o 
  -3  -3  13       29.32       30.36      1.54 o 
  -2  -3  13       32.08       39.37      1.72 o 
  -1  -3  13      116.12      111.55      3.13 o 
   0  -3  13        8.56       11.07      0.94 o 
   1  -3  13       43.33       49.24      1.43 o 
   2  -3  13       12.49       12.03      1.45 o 
   3  -3  13       44.42       50.87      1.92 o 
  -4  -2  13        9.77        9.28      1.23 o 
  -3  -2  13       50.46       53.88      2.00 o 
  -2  -2  13       99.50      122.70      4.46 o 
  -1  -2  13        0.51        0.94      0.84 o 
   0  -2  13       72.50       89.88      3.08 o 
   1  -2  13        4.31        4.18      0.86 o 
   2  -2  13       12.49        6.39      1.67 o 
   3  -2  13       25.46       28.72      1.64 o 
  -4  -1  13       59.42       56.55      2.72 o 
  -3  -1  13       42.93       41.03      1.77 o 
  -2  -1  13      111.13      109.75      4.49 o 
  -1  -1  13       31.86       29.50      1.16 o 
   0  -1  13       29.94       30.54      1.07 o 
   1  -1  13        0.43       -1.02      1.02 o 
   2  -1  13        3.68        2.00      1.35 o 
   3  -1  13       64.04       63.80      2.84 o 
  -4   0  13        4.81        3.76      1.24 o 
  -3   0  13      203.81      181.74      4.80 o 
  -2   0  13      189.23      190.11      5.47 o 
  -1   0  13        0.06       -1.16      1.16 o 
   0   0  13       36.66       38.33      1.17 o 
   1   0  13       16.86       12.79      4.56 o 
   2   0  13       99.96      100.23      3.65 o 
  -4   1  13        7.12        5.76      1.26 o 
  -3   1  13        0.72        9.87      1.41 o 
  -2   1  13        5.31        3.14      1.33 o 
  -1   1  13       33.08       32.24      1.12 o 
   0   1  13       38.09       51.21      1.41 o 
   1   1  13        0.09        2.34      1.09 o 
   2   1  13       37.74       34.77      1.63 o 
  -3   2  13       39.65       45.55      1.75 o 
  -2   2  13       51.71       48.52      1.92 o 
  -1   2  13        3.42       -1.00      1.00 o 
   0   2  13       19.16       19.01      1.09 o 
   1   2  13       66.40       64.14      3.05 o 
  -2   3  13        3.92        4.96      1.21 o 
  -1   3  13       37.56       35.40      1.41 o 
  -1  -6  14       29.31       30.80      1.36 o 
   0  -6  14       12.02       14.29      1.84 o 
   1  -6  14       51.74       46.81      1.19 o 
   2  -6  14       21.26       20.28      1.38 o 
  -2  -5  14        0.15        0.56      1.07 o 
  -1  -5  14       51.42       52.61      1.87 o 
   0  -5  14      100.64       99.63      2.45 o 
   1  -5  14        2.24        5.87      0.90 o 
   2  -5  14       39.03       37.70      1.67 o 
  -2  -4  14       18.43       19.18      1.36 o 
  -1  -4  14       62.51       58.31      3.30 o 
   0  -4  14        4.39        3.03      0.86 o 
   1  -4  14       53.17       55.92      1.45 o 
   2  -4  14       20.61       20.85      1.46 o 
  -3  -3  14        2.64        1.76      1.15 o 
  -2  -3  14        1.02        4.78      1.17 o 
  -1  -3  14       53.25       51.96      1.38 o 
   0  -3  14       14.11       21.36      1.02 o 
   1  -3  14        4.30        5.11      0.90 o 
   2  -3  14       19.03       21.28      1.48 o 
  -3  -2  14       15.46       12.37      1.38 o 
  -2  -2  14      146.13      139.23      4.18 o 
  -1  -2  14       20.61       18.51      1.08 o 
   0  -2  14        6.12       10.63      0.95 o 
   1  -2  14       20.30       21.57      1.01 o 
   2  -2  14       16.99       11.75      1.85 o 
  -3  -1  14        7.06        8.35      1.32 o 
  -2  -1  14       11.18       29.42      1.61 o 
  -1  -1  14        0.05       -0.90      0.90 o 
   0  -1  14       74.87       75.57      6.31 o 
   1  -1  14        4.81       -1.69      1.69 o 
   2  -1  14        7.00       -1.73      1.73 o 
  -3   0  14       38.71       36.43      1.60 o 
  -2   0  14       10.36       29.69      1.66 o 
  -1   0  14      100.81       88.84      4.84 o 
   0   0  14        0.00       -0.83      0.83 o 
   1   0  14       26.38       27.61      1.14 o 
  -3   1  14        0.86       17.57      1.36 o 
  -2   1  14       61.73       62.59      2.93 o 
  -1   1  14       35.96       33.29      1.13 o 
   0   1  14       48.09       52.99      1.29 o 
   1   1  14       18.36       20.81      0.97 o 
  -2   2  14       35.25       27.25      1.72 o 
  -1   2  14       50.11       48.43      3.73 o 
   0  -5  15       35.95       34.91      1.09 o 
   1  -5  15       53.33       57.42      1.76 o 
  -1  -4  15      108.61      110.20      2.29 o 
   0  -4  15       55.04       55.51      1.85 o 
   1  -4  15        0.37        0.68      1.32 o 
  -2  -3  15       27.41       32.22      1.51 o 
  -1  -3  15        0.00       -0.84      0.84 o 
   0  -3  15       16.87       17.42      0.99 o 
   1  -3  15       80.49       79.06      2.11 o 
  -2  -2  15       69.55       77.59      2.84 o 
  -1  -2  15       41.49       33.59      1.20 o 
   0  -2  15       26.97       28.05      1.05 o 
   1  -2  15        9.12       14.03      1.33 o 
  -2  -1  15        7.53       13.47      1.32 o 
  -1  -1  15        0.11       -0.79      0.79 o 
   0  -1  15       13.77       23.25      1.01 o 
   1  -1  15       46.05       50.56      1.50 o 
  -2   0  15       10.93       16.88      1.43 o 
  -1   0  15       12.05        6.31      1.07 o 
   0   0  15        7.17        9.57      0.87 o 
                                                 
